# Supplementary material for: 3-(4-Methoxy­phen­yl)pent-2-ene-1,5-dioic acid
Source: Acta Crystallogr Sect E Struct Rep Online. 2008 Nov 20;64(Pt 12):o2386. doi: 10.1107/S1600536808037495 (PMC2959923; doi:10.1107/S1600536808037495)
Supplement: Supplementary file 1 [file e-64-o2386-sup1.cif]

##############################################################################
###                                                                        ###
###        Electronic paper (Acta Crystallographica Section E)             ###
###                                                                        ###
##############################################################################
#                                                                            #
# This CIF contains the data in a paper accepted for publication in Acta     #
# Crystallographica Section E. It conforms to the requirements of Notes      #
# for Authors for Section E, and has been peer reviewed under the auspices   #
# of the IUCr Commission on Journals.                                        #
#                                                                            #
# Full details of the Crystallographic Information File format               #
# are given in the paper "The Crystallographic Information File (CIF):       #
# a New Standard Archive File for Crystallography" by S. R. Hall, F. H.      #
# Allen and I. D. Brown [Acta Cryst. (1991), A47, 655-685].                  #
#                                                                            #
# The current version of the core CIF dictionary is obtainable from          #
# ftp://ftp.iucr.org/pub/cif_core.dic. The current version number is 2.4.    #
#                                                                            #
# Software is freely available for graphical display of the structure(s) in  #
# this CIF.  For information consult the CIF home page http://www.iucr.org/  #
# cif/home.html                                                              #
#                                                                            #
# This file may be used for bona fide research purposes within the           #
# scientific community so long as proper attribution is given to the journal # 
# article from which it was obtained.                                        #
#                                                                            #
##############################################################################
                                             
data_global
_audit_creation_method     'SHELXL-97'
_journal_date_recd_electronic     2008-11-06
_journal_date_accepted     2008-11-12
_journal_name_full     'Acta Crystallographica, Section E'
_journal_year     2008
_journal_volume     64
_journal_issue     12
_journal_page_first     o2386
_journal_page_last     o2386
_journal_paper_category     QO
_journal_coeditor_code     BQ2105
_publ_contact_author_name
;
'Prof.T.N.Guru Row'
;
_publ_contact_author_address
;
Solid State and Structural Chemistry Unit
Indian Institute of Science
Bangalore 560 012, Karnataka
India
;
_publ_contact_author_email     ssctng@sscu.iisc.ernet.in
_publ_contact_author_fax     '(91)80 2360 1310'
_publ_contact_author_phone     '(91)80 2293 2796'
_publ_section_title
;
3-(4-Methoxyphenyl)pent-2-ene-1,5-dioic acid
;
loop_
    _publ_author_name
    _publ_author_address
    'Ushati Das'
;
Solid State  and Structural Chemistry Unit
Indian Institute of Science
Bangalore 560 012
India
;
    'Shardul B. Chheda'
;
F-12, Organic Chemistry Research Laboratory,
Ramanujan Ruia College, Matunga (East),
Mumbai 400 019, Maharashtra, India
;
    'Suhas R. Pednekar'
;
F-12, Organic Chemistry Research Laboratory,
Ramanujan Ruia College, Matunga (East),
Mumbai 400 019, Maharashtra, India
;
    'Narendra P Karambelkar'
;
Jai Research Foundation, C-12
Road No. 16, Wagale Industrial Estate
Thane (West) 400 064, Maharashtra, India
;
    'T. N. Guru Row'
;
Solid State  and Structural Chemistry Unit
Indian Institute of Science
Bangalore 560 012
India
;
data_I
_chemical_name_systematic
;
3-(4-Methoxyphenyl)pent-2-ene-1,5-dioic acid
;
_chemical_name_common     ?
_chemical_formula_moiety     'C12 H12 O5'
_chemical_formula_sum     'C12 H12 O5'
_chemical_formula_structural     'C12 H12 O5'
_chemical_formula_iupac     'C12 H12 O5'
_chemical_formula_weight     236.22
_chemical_melting_point     ?
_symmetry_cell_setting     Monoclinic
_symmetry_space_group_name_H-M     'P 21/c'
_symmetry_space_group_name_Hall     '-P 2ybc'
loop_
    _symmetry_equiv_pos_site_id
    _symmetry_equiv_pos_as_xyz
    1 x,y,z
    2 -x,1/2+y,1/2-z
    3 -x,-y,-z
    4 x,1/2-y,1/2+z
_cell_length_a     5.0110(10)
_cell_length_b     10.940(2)
_cell_length_c     20.438(4)
_cell_angle_alpha     90
_cell_angle_beta     90.665(3)
_cell_angle_gamma     90
_cell_volume     1120.3(4)
_cell_formula_units_Z     4
_cell_measurement_reflns_used     2190
_cell_measurement_theta_min     2.0
_cell_measurement_theta_max     26.0
_cell_measurement_temperature     292(2)
_cell_special_details
;
;
_exptl_crystal_description     cylindrical
_exptl_crystal_colour     colourless
_exptl_crystal_size_max     0.52
_exptl_crystal_size_mid     0.32
_exptl_crystal_size_min     0.25
_exptl_crystal_size_rad     ?
_exptl_crystal_density_diffrn     1.401
_exptl_crystal_density_meas     ?
_exptl_crystal_density_method     'Not Measured'
_exptl_crystal_F_000     496
_exptl_absorpt_coefficient_mu     0.110
_exptl_absorpt_correction_type     'multi-scan'
_exptl_absorpt_process_details     '(SADABS; Sheldrick, 1996)'
_exptl_absorpt_correction_T_min     0.9025
_exptl_absorpt_correction_T_max     0.9730
_exptl_special_details
;
;
_diffrn_ambient_temperature     292(2)
_diffrn_radiation_type     'MoK\a'
_diffrn_radiation_wavelength     0.71073
_diffrn_radiation_source     'fine-focus sealed tube'
_diffrn_radiation_monochromator     graphite
_diffrn_measurement_device_type     'Bruker SMART APEX CCD area-detector'
_diffrn_measurement_method     '\f and \w'
_diffrn_detector_area_resol_mean     ?
_diffrn_reflns_number     8509
_diffrn_reflns_av_R_equivalents     0.0207
_diffrn_reflns_av_sigmaI/netI     0.0161
_diffrn_reflns_theta_min     1.99
_diffrn_reflns_theta_max     26.00
_diffrn_reflns_theta_full     25.00
_diffrn_measured_fraction_theta_max     0.996
_diffrn_measured_fraction_theta_full     1.000
_diffrn_reflns_limit_h_min     -6
_diffrn_reflns_limit_h_max     6
_diffrn_reflns_limit_k_min     -13
_diffrn_reflns_limit_k_max     13
_diffrn_reflns_limit_l_min     -23
_diffrn_reflns_limit_l_max     25
_diffrn_reflns_reduction_process
;
;
_diffrn_standards_number     0
_diffrn_standards_interval_count     .
_diffrn_standards_interval_time     .
_diffrn_standards_decay_%     ?
loop_
    _diffrn_standard_refln_index_h
    _diffrn_standard_refln_index_k
    _diffrn_standard_refln_index_l
    ? ? ?
_refine_special_details
;
Refinement of <i>F</i>^2^ against ALL reflections. The weighted <i>R</i>-factor
<i>wR</i> and goodness of fit <i>S</i> are based on <i>F</i>^2^, conventional
<i>R</i>-factors <i>R</i> are based on <i>F</i>, with <i>F</i> set to zero for
negative <i>F</i>^2^. The threshold expression of <i>F</i>^2^ >
\s(<i>F</i>^2^) is used only for calculating <i>R</i>-factors(gt) <i>etc</i>.
and is not relevant to the choice of reflections for refinement.
<i>R</i>-factors based on <i>F</i>^2^ are statistically about twice as large
as those based on <i>F</i>, and <i>R</i>- factors based on ALL data will be
even larger.
;
_reflns_number_total     2190
_reflns_number_gt     2140
_reflns_threshold_expression     I>2\s(I)
_refine_ls_structure_factor_coef     Fsqd
_refine_ls_matrix_type     full
_refine_ls_R_factor_all     0.0689
_refine_ls_R_factor_gt     0.0678
_refine_ls_wR_factor_gt     0.1498
_refine_ls_wR_factor_ref     0.1505
_refine_ls_goodness_of_fit_ref     1.220
_refine_ls_restrained_S_all     1.220
_refine_ls_number_reflns     2190
_refine_ls_number_parameters     157
_refine_ls_number_restraints     0
_refine_ls_hydrogen_treatment     constr
_refine_ls_weighting_scheme     calc
_refine_ls_weighting_details
         'calc w=1/[\s^2^(Fo^2^)+(0.0537P)^2^+0.2183P] where P=(Fo^2^+2Fc^2^)/3'
_atom_sites_solution_hydrogens     geom
_atom_sites_solution_primary     direct
_atom_sites_solution_secondary     difmap
_refine_ls_shift/su_max     0.000
_refine_ls_shift/su_mean     0.000
_refine_diff_density_max     0.316
_refine_diff_density_min     -0.290
_refine_ls_extinction_method     none
_refine_ls_extinction_coef     ?
loop_
    _atom_type_symbol
    _atom_type_description
    _atom_type_scat_dispersion_real
    _atom_type_scat_dispersion_imag
    _atom_type_scat_source
    O O 0.0106 0.0060 'International Tables Vol C Tables 4.2.6.8 and 6.1.1.4'
    H H 0.0000 0.0000 'International Tables Vol C Tables 4.2.6.8 and 6.1.1.4'
    C C 0.0033 0.0016 'International Tables Vol C Tables 4.2.6.8 and 6.1.1.4'
_computing_data_collection     'SMART (Bruker, 2004)'
_computing_cell_refinement     'SAINT (Bruker, 2004)'
_computing_data_reduction     'SAINT (Bruker, 2004)'
_computing_structure_solution     'SHELXS97 (Sheldrick, 2008)'
_computing_structure_refinement     'SHELXL97 (Sheldrick, 2008)'
_computing_molecular_graphics
;
ORTEP-3 for Windows (Farrugia, 1999) and CAMERON (Watkin <i>et al.</i>,
1993)
;
_computing_publication_material     'PLATON (Spek, 2003)'
loop_
    _atom_site_type_symbol
    _atom_site_label
    _atom_site_fract_x
    _atom_site_fract_y
    _atom_site_fract_z
    _atom_site_U_iso_or_equiv
    _atom_site_thermal_displace_type
    _atom_site_calc_flag
    _atom_site_refinement_flags
    _atom_site_occupancy
    O O1 -0.2159(4) 0.55290(16) 0.45189(9) 0.0564(6) Uani . . 1.000
    O O2 -0.4196(4) 0.37432(18) 0.46474(10) 0.0687(7) Uani . . 1.000
    O O3 -0.2679(5) 0.0034(2) 0.44062(11) 0.0841(9) Uani . . 1.000
    O O4 0.0612(4) 0.13111(19) 0.46215(11) 0.0771(8) Uani . . 1.000
    O O5 0.6191(4) 0.16520(18) 0.15123(9) 0.0627(7) Uani . . 1.000
    C C1 -0.2519(5) 0.4369(2) 0.43791(11) 0.0464(7) Uani . . 1.000
    C C2 -0.0718(5) 0.3943(2) 0.38696(11) 0.0440(7) Uani . . 1.000
    C C3 -0.0755(4) 0.2846(2) 0.35786(11) 0.0405(7) Uani . . 1.000
    C C4 -0.2604(4) 0.1838(2) 0.37974(12) 0.0445(7) Uani . . 1.000
    C C5 -0.1392(5) 0.1029(2) 0.43137(11) 0.0434(7) Uani . . 1.000
    C C6 0.1041(4) 0.2562(2) 0.30272(11) 0.0402(7) Uani . . 1.000
    C C7 0.1417(5) 0.1368(2) 0.28065(12) 0.0490(8) Uani . . 1.000
    C C8 0.3102(5) 0.1101(2) 0.23008(13) 0.0533(8) Uani . . 1.000
    C C9 0.4516(5) 0.2015(2) 0.19929(12) 0.0479(8) Uani . . 1.000
    C C10 0.4146(5) 0.3214(2) 0.21898(13) 0.0517(8) Uani . . 1.000
    C C11 0.2436(5) 0.3467(2) 0.26956(12) 0.0488(8) Uani . . 1.000
    C C12 0.7575(7) 0.2569(3) 0.11593(16) 0.0731(11) Uani . . 1.000
    H H1 -0.33195 0.57564 0.47710 0.0845 Uiso . . 1.000
    H H2 0.05853 0.44896 0.37338 0.0528 Uiso . . 1.000
    H H3 -0.19480 -0.03596 0.46989 0.1262 Uiso . . 1.000
    H H4A -0.42219 0.22012 0.39662 0.0534 Uiso . . 1.000
    H H4B -0.30956 0.13424 0.34214 0.0534 Uiso . . 1.000
    H H7 0.04987 0.07345 0.30076 0.0587 Uiso . . 1.000
    H H8 0.32931 0.02950 0.21641 0.0639 Uiso . . 1.000
    H H10 0.50463 0.38443 0.19819 0.0621 Uiso . . 1.000
    H H11 0.22033 0.42766 0.28206 0.0586 Uiso . . 1.000
    H H12A 0.63099 0.31041 0.09496 0.1099 Uiso . . 1.000
    H H12B 0.86702 0.21914 0.08343 0.1099 Uiso . . 1.000
    H H12C 0.86800 0.30320 0.14555 0.1099 Uiso . . 1.000
loop_
    _atom_site_aniso_label
    _atom_site_aniso_U_11
    _atom_site_aniso_U_22
    _atom_site_aniso_U_33
    _atom_site_aniso_U_12
    _atom_site_aniso_U_13
    _atom_site_aniso_U_23
    O1 0.0599(11) 0.0484(10) 0.0612(11) -0.0047(8) 0.0206(9) 0.0003(8)
    O2 0.0753(13) 0.0570(11) 0.0744(13) -0.0160(10) 0.0334(11) -0.0041(9)
    O3 0.0967(16) 0.0679(13) 0.0869(16) -0.0389(12) -0.0369(13) 0.0386(11)
    O4 0.0760(14) 0.0718(13) 0.0828(14) -0.0282(11) -0.0339(12) 0.0371(11)
    O5 0.0659(12) 0.0635(12) 0.0590(11) 0.0089(9) 0.0095(9) -0.0162(9)
    C1 0.0473(13) 0.0478(13) 0.0440(12) -0.0040(10) 0.0020(10) 0.0071(10)
    C2 0.0465(13) 0.0430(12) 0.0427(12) -0.0048(10) 0.0041(10) 0.0076(10)
    C3 0.0376(11) 0.0424(12) 0.0412(12) -0.0005(9) -0.0060(9) 0.0119(9)
    C4 0.0398(12) 0.0434(12) 0.0503(13) -0.0038(10) -0.0024(10) 0.0054(10)
    C5 0.0468(13) 0.0424(12) 0.0410(12) -0.0089(10) 0.0003(10) 0.0056(9)
    C6 0.0401(11) 0.0387(11) 0.0417(12) 0.0023(9) -0.0058(9) 0.0043(9)
    C7 0.0551(14) 0.0399(12) 0.0517(14) -0.0056(10) -0.0068(11) 0.0004(10)
    C8 0.0620(15) 0.0406(13) 0.0569(15) 0.0041(11) -0.0096(12) -0.0104(11)
    C9 0.0455(13) 0.0532(14) 0.0448(13) 0.0077(11) -0.0041(10) -0.0082(11)
    C10 0.0545(14) 0.0431(13) 0.0578(15) 0.0008(11) 0.0128(12) 0.0006(11)
    C11 0.0542(14) 0.0350(11) 0.0575(14) 0.0025(10) 0.0104(11) 0.0005(10)
    C12 0.0732(19) 0.082(2) 0.0647(18) 0.0137(16) 0.0231(15) -0.0056(16)
_geom_special_details
;
Bond distances, angles <i>etc</i>. have been calculated using the rounded
fractional coordinates. All su's are estimated from the variances of the
(full) variance-covariance matrix. The cell e.s.d.'s are taken into account in
the estimation of distances, angles and torsion angles
;
loop_
    _geom_bond_atom_site_label_1
    _geom_bond_atom_site_label_2
    _geom_bond_site_symmetry_1
    _geom_bond_site_symmetry_2
    _geom_bond_distance
    _geom_bond_publ_flag
    O1 C1 . . 1.313(3) no
    O2 C1 . . 1.219(3) no
    O3 C5 . . 1.280(3) no
    O4 C5 . . 1.219(3) no
    O5 C9 . . 1.359(3) no
    O5 C12 . . 1.421(4) no
    O1 H1 . . 0.8200 no
    O3 H3 . . 0.8200 no
    C1 C2 . . 1.462(3) no
    C2 C3 . . 1.339(3) no
    C3 C6 . . 1.483(3) no
    C3 C4 . . 1.511(3) no
    C4 C5 . . 1.500(3) no
    C6 C11 . . 1.393(3) no
    C6 C7 . . 1.395(3) no
    C7 C8 . . 1.374(4) no
    C8 C9 . . 1.381(3) no
    C9 C10 . . 1.385(3) no
    C10 C11 . . 1.378(4) no
    C2 H2 . . 0.9300 no
    C4 H4A . . 0.9700 no
    C4 H4B . . 0.9700 no
    C7 H7 . . 0.9300 no
    C8 H8 . . 0.9300 no
    C10 H10 . . 0.9300 no
    C11 H11 . . 0.9300 no
    C12 H12A . . 0.9600 no
    C12 H12B . . 0.9600 no
    C12 H12C . . 0.9600 no
loop_
    _geom_contact_atom_site_label_1
    _geom_contact_atom_site_label_2
    _geom_contact_distance
    _geom_contact_site_symmetry_1
    _geom_contact_site_symmetry_2
    _geom_contact_publ_flag
    O1 O5 3.152(3) . 2_555 no
    O1 C1 3.234(3) . 3_566 no
    O1 O1 3.129(3) . 3_566 no
    O1 O2 2.636(3) . 3_466 no
    O2 O1 2.636(3) . 3_466 no
    O2 C4 2.834(3) . . no
    O2 C5 3.358(3) . . no
    O2 C1 3.318(3) . 3_466 no
    O2 O2 3.212(3) . 3_466 no
    O3 O4 2.672(3) . 3_556 no
    O4 C5 3.380(3) . 3_556 no
    O4 O3 2.672(3) . 3_556 no
    O4 C2 3.328(3) . . no
    O5 O1 3.152(3) . 2_545 no
    O1 H12B 2.6300 . 2_655 no
    O2 H4A 2.1900 . . no
    O2 H1 1.8200 . 3_466 no
    O3 H12A 2.8800 . 2_545 no
    O4 H3 1.8500 . 3_556 no
    O5 H2 2.9100 . 2_645 no
    C1 O1 3.234(3) . 3_566 no
    C1 O2 3.318(3) . 3_466 no
    C2 C8 3.558(3) . 2_555 no
    C2 O4 3.328(3) . . no
    C4 O2 2.834(3) . . no
    C5 O2 3.358(3) . . no
    C5 O4 3.380(3) . 3_556 no
    C5 C7 3.422(3) . . no
    C7 C5 3.422(3) . . no
    C8 C10 3.596(3) . 2_645 no
    C8 C2 3.558(3) . 2_545 no
    C10 C8 3.596(3) . 2_655 no
    C1 H4A 2.6500 . . no
    C1 H1 2.7300 . 3_466 no
    C2 H8 2.8700 . 2_555 no
    C2 H11 2.6400 . . no
    C4 H7 2.5600 . . no
    C5 H3 2.7100 . 3_556 no
    C5 H7 2.8600 . . no
    C6 H4A 3.0600 . 1_655 no
    C7 H4B 2.6000 . . no
    C7 H4B 3.0100 . 1_655 no
    C8 H10 3.0100 . 2_645 no
    C8 H11 3.1000 . 2_645 no
    C8 H4B 2.9700 . 1_655 no
    C10 H12A 2.7700 . . no
    C10 H12C 2.7400 . . no
    C10 H8 2.9200 . 2_655 no
    C11 H2 2.5800 . . no
    C11 H8 2.9400 . 2_655 no
    C12 H10 2.5400 . . no
    H1 O2 1.8200 . 3_466 no
    H1 C1 2.7300 . 3_466 no
    H1 H1 2.5500 . 3_466 no
    H2 C11 2.5800 . . no
    H2 H11 2.0600 . . no
    H2 O5 2.9100 . 2_655 no
    H3 O4 1.8500 . 3_556 no
    H3 C5 2.7100 . 3_556 no
    H3 H3 2.4300 . 3_556 no
    H4A O2 2.1900 . . no
    H4A C1 2.6500 . . no
    H4A C6 3.0600 . 1_455 no
    H4B C7 3.0100 . 1_455 no
    H4B C7 2.6000 . . no
    H4B C8 2.9700 . 1_455 no
    H4B H7 2.1100 . . no
    H7 C4 2.5600 . . no
    H7 C5 2.8600 . . no
    H7 H4B 2.1100 . . no
    H8 C2 2.8700 . 2_545 no
    H8 C10 2.9200 . 2_645 no
    H8 C11 2.9400 . 2_645 no
    H8 H10 2.4900 . 2_645 no
    H8 H11 2.5200 . 2_645 no
    H10 C12 2.5400 . . no
    H10 H12A 2.3500 . . no
    H10 H12C 2.3000 . . no
    H10 C8 3.0100 . 2_655 no
    H10 H8 2.4900 . 2_655 no
    H11 C2 2.6400 . . no
    H11 H2 2.0600 . . no
    H11 C8 3.1000 . 2_655 no
    H11 H8 2.5200 . 2_655 no
    H12A C10 2.7700 . . no
    H12A H10 2.3500 . . no
    H12A O3 2.8800 . 2_555 no
    H12B O1 2.6300 . 2_645 no
    H12C C10 2.7400 . . no
    H12C H10 2.3000 . . no
loop_
    _geom_angle_atom_site_label_1
    _geom_angle_atom_site_label_2
    _geom_angle_atom_site_label_3
    _geom_angle_site_symmetry_1
    _geom_angle_site_symmetry_2
    _geom_angle_site_symmetry_3
    _geom_angle
    _geom_angle_publ_flag
    C9 O5 C12 . . . 118.0(2) no
    C1 O1 H1 . . . 109.00 no
    C5 O3 H3 . . . 109.00 no
    O1 C1 C2 . . . 112.3(2) no
    O2 C1 C2 . . . 125.2(2) no
    O1 C1 O2 . . . 122.6(2) no
    C1 C2 C3 . . . 126.6(2) no
    C2 C3 C6 . . . 121.3(2) no
    C2 C3 C4 . . . 121.9(2) no
    C4 C3 C6 . . . 116.84(19) no
    C3 C4 C5 . . . 113.20(18) no
    O3 C5 C4 . . . 113.9(2) no
    O4 C5 C4 . . . 122.6(2) no
    O3 C5 O4 . . . 123.6(2) no
    C7 C6 C11 . . . 116.0(2) no
    C3 C6 C7 . . . 121.8(2) no
    C3 C6 C11 . . . 122.2(2) no
    C6 C7 C8 . . . 121.9(2) no
    C7 C8 C9 . . . 120.8(2) no
    O5 C9 C10 . . . 124.9(2) no
    O5 C9 C8 . . . 116.2(2) no
    C8 C9 C10 . . . 118.8(2) no
    C9 C10 C11 . . . 119.6(2) no
    C6 C11 C10 . . . 122.8(2) no
    C1 C2 H2 . . . 117.00 no
    C3 C2 H2 . . . 117.00 no
    C3 C4 H4A . . . 109.00 no
    C3 C4 H4B . . . 109.00 no
    C5 C4 H4A . . . 109.00 no
    C5 C4 H4B . . . 109.00 no
    H4A C4 H4B . . . 108.00 no
    C6 C7 H7 . . . 119.00 no
    C8 C7 H7 . . . 119.00 no
    C7 C8 H8 . . . 120.00 no
    C9 C8 H8 . . . 120.00 no
    C9 C10 H10 . . . 120.00 no
    C11 C10 H10 . . . 120.00 no
    C6 C11 H11 . . . 119.00 no
    C10 C11 H11 . . . 119.00 no
    O5 C12 H12A . . . 109.00 no
    O5 C12 H12B . . . 109.00 no
    O5 C12 H12C . . . 109.00 no
    H12A C12 H12B . . . 109.00 no
    H12A C12 H12C . . . 109.00 no
    H12B C12 H12C . . . 109.00 no
loop_
    _geom_torsion_atom_site_label_1
    _geom_torsion_atom_site_label_2
    _geom_torsion_atom_site_label_3
    _geom_torsion_atom_site_label_4
    _geom_torsion_site_symmetry_1
    _geom_torsion_site_symmetry_2
    _geom_torsion_site_symmetry_3
    _geom_torsion_site_symmetry_4
    _geom_torsion
    _geom_torsion_publ_flag
    C12 O5 C9 C8 . . . . 176.7(2) no
    C12 O5 C9 C10 . . . . -3.4(4) no
    O1 C1 C2 C3 . . . . -173.4(2) no
    O2 C1 C2 C3 . . . . 5.9(4) no
    C1 C2 C3 C4 . . . . -5.7(4) no
    C1 C2 C3 C6 . . . . 174.8(2) no
    C2 C3 C4 C5 . . . . -90.4(3) no
    C6 C3 C4 C5 . . . . 89.2(2) no
    C2 C3 C6 C7 . . . . 166.9(2) no
    C2 C3 C6 C11 . . . . -13.6(3) no
    C4 C3 C6 C7 . . . . -12.7(3) no
    C4 C3 C6 C11 . . . . 166.8(2) no
    C3 C4 C5 O3 . . . . -166.2(2) no
    C3 C4 C5 O4 . . . . 14.9(3) no
    C3 C6 C7 C8 . . . . -179.3(2) no
    C11 C6 C7 C8 . . . . 1.2(3) no
    C3 C6 C11 C10 . . . . 178.9(2) no
    C7 C6 C11 C10 . . . . -1.6(4) no
    C6 C7 C8 C9 . . . . 0.5(4) no
    C7 C8 C9 O5 . . . . 178.0(2) no
    C7 C8 C9 C10 . . . . -1.9(4) no
    O5 C9 C10 C11 . . . . -178.4(2) no
    C8 C9 C10 C11 . . . . 1.5(4) no
    C9 C10 C11 C6 . . . . 0.3(4) no
loop_
    _geom_hbond_atom_site_label_D
    _geom_hbond_atom_site_label_H
    _geom_hbond_atom_site_label_A
    _geom_hbond_site_symmetry_A
    _geom_hbond_distance_DH
    _geom_hbond_distance_HA
    _geom_hbond_distance_DA
    _geom_hbond_angle_DHA
    _geom_hbond_publ_flag
    O1 H1 O2 3_466 0.82 1.82 2.636(3) 178 yes
    O3 H3 O4 3_556 0.82 1.85 2.672(3) 175 yes
    C4 H4A O2 . 0.97 2.19 2.834(3) 123 yes
