# Supplementary material for: 3-(4-Methoxy­phen­yl)pent-2-ene-1,5-dioic acid
Source: Acta Crystallogr Sect E Struct Rep Online. 2008 Nov 20;64(Pt 12):o2386. doi: 10.1107/S1600536808037495 (PMC2959923; doi:10.1107/S1600536808037495)
Supplement: Supplementary file 2 [file e-64-o2386-Isup2.hkl]

#
# h,k,l, Fc-squared, Fo-squared, sigma(Fo-squared) and status flag
#
data_I
_shelx_title ' pesta_m in P2(1)/c'
_shelx_refln_list_code          4
_shelx_F_calc_maximum      147.00
_exptl_crystal_F_000       496.00
_reflns_d_resolution_high  0.8107
 
loop_
 _symmetry_equiv_pos_as_xyz
 'x, y, z'
 '-x, y+1/2, -z+1/2'
 '-x, -y, -z'
 'x, -y-1/2, z-1/2'
 
_cell_length_a     5.0110
_cell_length_b    10.9397
_cell_length_c    20.4383
_cell_angle_alpha  90.000
_cell_angle_beta   90.665
_cell_angle_gamma  90.000
 
_shelx_F_squared_multiplier     1.000
 
loop_
 _refln_index_h
 _refln_index_k
 _refln_index_l
 _refln_F_squared_calc
 _refln_F_squared_meas
 _refln_F_squared_sigma
 _refln_observed_status
   1   0   0      276.45      274.21      2.82 o
   2   0   0     1373.85     1310.43     11.55 o
   3   0   0       12.70       18.50      0.89 o
   4   0   0        0.94        1.04      0.37 o
   5   0   0       15.20       25.34      2.96 o
   1   1   0      317.42      296.47      2.31 o
   2   1   0      297.92      313.20      2.59 o
   3   1   0       10.82       11.88      0.55 o
   4   1   0       25.06       22.21      0.77 o
   5   1   0        2.18        4.89      0.53 o
   0   2   0     1990.90     1973.85     15.90 o
   1   2   0       92.91       92.79      0.92 o
   2   2   0     1262.70     1343.83      8.37 o
   3   2   0        0.06        0.15      0.23 o
   4   2   0       80.45       80.17      1.48 o
   5   2   0        7.07        7.44      0.71 o
   6   2   0       20.49       26.29      1.80 o
   1   3   0      775.19      771.80      4.86 o
   2   3   0       97.76       99.83      1.24 o
   3   3   0      519.81      499.77      4.08 o
   4   3   0       25.50       27.86      0.99 o
   5   3   0        1.03        3.06      0.61 o
   6   3   0       16.04       16.88      1.59 o
   0   4   0     2516.99     2582.83     20.86 o
   1   4   0       21.00       24.21      0.48 o
   2   4   0      336.99      311.64      2.62 o
   3   4   0       11.14       12.56      0.54 o
   4   4   0       78.42       82.71      1.95 o
   5   4   0        7.31        9.96      1.46 o
   1   5   0        0.15        0.36      0.28 o
   2   5   0       89.20       77.36      1.10 o
   3   5   0       56.84       65.97      1.39 o
   4   5   0       35.13       33.60      1.52 o
   5   5   0       13.29       14.78      1.78 o
   0   6   0       52.14       48.85      1.22 o
   1   6   0      774.13      812.94      5.46 o
   2   6   0        7.36       12.35      0.59 o
   3   6   0       85.47       76.80      1.56 o
   4   6   0        7.66        8.38      0.95 o
   5   6   0       50.12       49.74      2.03 o
   1   7   0        2.52        7.59      0.42 o
   2   7   0       24.34       25.68      0.83 o
   3   7   0       23.81       21.69      1.03 o
   4   7   0      137.56      132.23      3.19 o
   5   7   0       11.53       14.93      1.28 o
   0   8   0      145.95      141.50      2.42 o
   1   8   0      189.03      199.16      2.39 o
   2   8   0       32.13       31.80      0.98 o
   3   8   0        0.19        0.70      0.44 o
   4   8   0       47.63       48.24      1.93 o
   1   9   0      111.51      102.23      1.71 o
   2   9   0      431.42      379.21      4.01 o
   3   9   0        1.39        2.42      0.66 o
   4   9   0       30.39       32.77      1.65 o
   0  10   0        1.49        0.96      0.74 o
   1  10   0       10.91       11.93      0.70 o
   2  10   0       38.66       38.13      1.32 o
   3  10   0        1.28        2.56      0.92 o
   4  10   0        1.80        2.58      0.60 o
   1  11   0        9.45        9.39      0.72 o
   2  11   0       74.07       66.77      2.16 o
   3  11   0       16.18       20.48      1.42 o
   0  12   0        2.90        3.63      0.72 o
   1  12   0        1.09        2.82      0.61 o
   2  12   0       18.61       22.95      1.36 o
   1  13   0        7.39        8.68      1.09 o
  -6   1   1       13.77       16.71      1.56 o
  -5   1   1       25.64       35.43      1.22 o
  -4   1   1       54.92       60.45      1.26 o
  -3   1   1       17.76       15.41      0.73 o
  -2   1   1      191.50      207.80      1.95 o
  -1   1   1      513.35      549.90      3.54 o
   0   1   1      454.28      469.15      5.06 o
   1   1   1     1060.69     1165.30      7.04 o
   2   1   1      238.68      227.06      2.07 o
   3   1   1       66.59       71.94      1.23 o
   4   1   1        2.48        2.57      0.32 o
   5   1   1       15.64       22.74      1.07 o
  -6   2   1       51.17       50.09      2.51 o
  -5   2   1        9.21       10.34      0.87 o
  -4   2   1        0.81        2.54      0.52 o
  -3   2   1     1005.22     1041.32      7.15 o
  -2   2   1      369.10      363.79      2.90 o
  -1   2   1        5.82        4.16      0.34 o
   0   2   1      934.79      975.13      5.72 o
   1   2   1      150.12      147.70      1.26 o
   2   2   1        8.65       11.30      0.44 o
   3   2   1      719.77      788.98      5.72 o
   4   2   1      159.81      155.54      2.13 o
   5   2   1       50.09       56.19      2.00 o
   6   2   1        2.61        8.07      1.81 o
  -6   3   1        8.21       10.04      1.25 o
  -5   3   1        2.48        4.92      0.85 o
  -4   3   1        2.91        2.14      0.34 o
  -3   3   1      250.78      268.99      2.67 o
  -2   3   1      977.05     1103.00      7.08 o
  -1   3   1     2591.89     2631.92     15.07 o
   0   3   1       43.04       49.46      0.61 o
   1   3   1      339.26      353.34      2.50 o
   2   3   1      297.84      286.40      2.43 o
   3   3   1       10.81       12.78      0.55 o
   4   3   1      112.21      104.59      1.93 o
   5   3   1        0.46        1.71      0.48 o
   6   3   1        2.78        6.91      1.05 o
  -5   4   1       29.65       31.03      1.53 o
  -4   4   1        1.36        2.22      0.47 o
  -3   4   1       89.10       72.13      1.22 o
  -2   4   1       25.25       21.46      0.86 o
  -1   4   1       27.35       30.45      0.57 o
   0   4   1        0.35        0.41      0.25 o
   1   4   1      448.42      490.12      3.38 o
   2   4   1        5.88       11.03      0.40 o
   3   4   1       83.83       79.72      1.69 o
   4   4   1        8.86       12.25      1.01 o
   5   4   1       22.28       26.58      1.50 o
  -5   5   1        3.16        3.53      0.69 o
  -4   5   1      210.08      206.07      3.35 o
  -3   5   1        3.70        4.97      0.45 o
  -2   5   1      610.92      664.51      4.76 o
  -1   5   1       59.38       63.43      0.90 o
   0   5   1      335.38      340.15      2.59 o
   1   5   1     2049.23     2234.74     13.12 o
   2   5   1       45.70       51.08      0.85 o
   3   5   1       93.38       84.58      1.60 o
   4   5   1       35.80       32.13      1.48 o
   5   5   1        2.41        2.90      0.63 o
  -5   6   1        4.41        7.33      1.64 o
  -4   6   1       91.12       83.41      2.46 o
  -3   6   1       52.50       48.05      1.40 o
  -2   6   1       34.15       38.04      0.80 o
  -1   6   1     1034.69     1105.65      7.10 o
   0   6   1       95.88      108.23      1.36 o
   1   6   1        1.76        1.17      0.34 o
   2   6   1        2.36        3.94      0.38 o
   3   6   1       35.53       35.34      1.05 o
   4   6   1       41.43       41.34      1.72 o
   5   6   1       32.45       31.97      1.68 o
  -5   7   1       17.41       18.50      1.41 o
  -4   7   1       30.76       36.02      1.66 o
  -3   7   1       18.33       18.83      0.98 o
  -2   7   1      181.49      170.37      2.26 o
  -1   7   1      753.28      734.86      5.18 o
   0   7   1      493.07      539.68      4.02 o
   1   7   1       39.73       44.71      0.86 o
   2   7   1        2.99        4.98      0.64 o
   3   7   1        9.31       11.25      0.97 o
   4   7   1       48.63       51.97      1.97 o
   5   7   1       66.85       69.48      2.46 o
  -4   8   1       73.22       74.44      2.43 o
  -3   8   1        9.42       10.45      0.83 o
  -2   8   1        3.33        5.14      0.48 o
  -1   8   1       81.79       78.35      1.25 o
   0   8   1        9.57       13.90      0.54 o
   1   8   1       84.94       82.60      1.43 o
   2   8   1       83.39       82.28      1.59 o
   3   8   1        1.11        1.96      0.51 o
   4   8   1        2.05        2.36      0.60 o
  -4   9   1        0.23        2.01      1.22 o
  -3   9   1       68.43       67.21      2.18 o
  -2   9   1       76.32       68.16      1.73 o
  -1   9   1       84.48       78.39      1.48 o
   0   9   1      103.45      104.56      1.52 o
   1   9   1      135.24      128.62      1.94 o
   2   9   1      398.90      372.96      4.54 o
   3   9   1        3.22        5.20      0.98 o
   4   9   1       12.40       14.42      1.22 o
  -4  10   1        0.46        1.13      0.58 o
  -3  10   1        7.59        6.88      0.90 o
  -2  10   1        3.79        3.21      0.72 o
  -1  10   1        3.94        3.66      0.46 o
   0  10   1        0.90        1.29      0.44 o
   1  10   1       25.33       24.53      0.89 o
   2  10   1       28.28       24.85      1.34 o
   3  10   1       27.97       28.90      1.48 o
   4  10   1        2.57        5.03      0.76 o
  -3  11   1        0.12        0.48      0.48 o
  -2  11   1       32.03       32.81      1.27 o
  -1  11   1       22.42       24.82      1.15 o
   0  11   1       84.33       74.94      1.71 o
   1  11   1       66.59       64.24      1.48 o
   2  11   1       45.87       47.82      1.81 o
   3  11   1        8.63        9.99      1.11 o
  -2  12   1       21.51       21.50      1.54 o
  -1  12   1       10.54       11.80      0.96 o
   0  12   1       23.98       29.24      1.11 o
   1  12   1        5.93        6.18      0.71 o
   2  12   1       45.00       40.13      1.71 o
  -1  13   1        9.45       12.30      1.80 o
   0  13   1        0.12        2.91      0.47 o
   1  13   1       19.43       23.38      1.54 o
  -6   0   2        2.84        6.30      1.38 o
  -5   0   2      208.82      180.56      4.61 o
  -4   0   2       91.56       82.15      2.08 o
  -3   0   2       45.96       40.33      1.28 o
  -2   0   2       92.33       82.92      1.56 o
  -1   0   2     5900.06     5498.43     69.49 o
   0   0   2        0.06        0.50      0.14 o
   1   0   2      445.06      447.39      4.18 o
   2   0   2      289.98      272.02      3.95 o
   3   0   2       75.22       70.98      1.72 o
   4   0   2       63.57       68.87      1.92 o
   5   0   2       43.11       51.34      1.82 o
  -6   1   2        0.61        3.16      1.16 o
  -5   1   2      117.22      117.67      2.55 o
  -4   1   2       55.79       51.24      1.18 o
  -3   1   2      127.25      146.87      1.83 o
  -2   1   2      428.57      452.58      3.39 o
  -1   1   2      112.04      108.89      1.02 o
   0   1   2     1224.26     1282.89      8.21 o
   1   1   2    16925.81    15158.64    212.87 o
   2   1   2        4.95        7.97      0.34 o
   3   1   2       44.45       37.35      0.87 o
   4   1   2       94.01       97.05      1.64 o
   5   1   2       57.04       57.14      1.70 o
  -6   2   2       10.80       12.88      1.34 o
  -5   2   2        8.05       11.97      1.17 o
  -4   2   2        0.14        1.30      0.46 o
  -3   2   2      604.66      615.76      4.74 o
  -2   2   2      111.75      102.93      1.26 o
  -1   2   2     2339.24     2353.43     13.54 o
   0   2   2     8921.03     7576.41    108.58 o
   1   2   2     2822.42     2769.49     15.82 o
   2   2   2      400.20      384.96      3.09 o
   3   2   2       14.50       17.68      0.62 o
   4   2   2        6.30        8.18      0.54 o
   5   2   2        1.74        2.16      0.58 o
   6   2   2       20.55       25.06      2.89 o
  -6   3   2        1.74        4.68      0.88 o
  -5   3   2        7.64        9.42      0.87 o
  -4   3   2        0.62        1.83      0.40 o
  -3   3   2        3.37        4.84      0.39 o
  -2   3   2      199.97      211.88      1.87 o
  -1   3   2       90.79       92.21      0.97 o
   0   3   2     1599.85     1615.71      9.36 o
   1   3   2      248.56      228.86      2.04 o
   2   3   2      133.75      139.96      2.08 o
   3   3   2       54.04       71.04      1.19 o
   4   3   2        9.66       13.30      0.95 o
   5   3   2        3.01        5.32      0.80 o
   6   3   2        1.02        3.16      0.87 o
  -5   4   2        2.84        3.98      0.70 o
  -4   4   2       57.90       63.45      1.73 o
  -3   4   2        0.96        1.78      0.27 o
  -2   4   2     2107.71     2348.47     15.35 o
  -1   4   2      235.28      250.49      2.04 o
   0   4   2        6.65        6.96      0.28 o
   1   4   2      150.70      161.19      1.45 o
   2   4   2      987.54     1047.64      6.80 o
   3   4   2       26.13       30.01      0.92 o
   4   4   2       48.50       43.89      1.43 o
   5   4   2        0.17        2.25      0.59 o
  -5   5   2        6.01        7.94      0.92 o
  -4   5   2      387.43      366.00      4.74 o
  -3   5   2        2.98        4.32      0.40 o
  -2   5   2       88.55       88.58      1.23 o
  -1   5   2      107.37      126.97      1.37 o
   0   5   2       36.83       30.57      0.59 o
   1   5   2      735.50      749.61      4.96 o
   2   5   2      309.28      294.02      2.98 o
   3   5   2      163.47      152.05      2.23 o
   4   5   2        6.09        6.60      0.82 o
   5   5   2        3.43        7.90      0.93 o
  -5   6   2        2.12        4.51      0.80 o
  -4   6   2        0.45        1.51      0.67 o
  -3   6   2        5.89        4.98      0.65 o
  -2   6   2       11.78       15.23      0.52 o
  -1   6   2      112.90      130.47      1.48 o
   0   6   2      172.98      195.31      1.86 o
   1   6   2       79.40       82.05      1.10 o
   2   6   2       20.97       18.56      0.68 o
   3   6   2      287.02      249.08      3.51 o
   4   6   2        1.20        1.32      0.52 o
   5   6   2       41.21       42.36      1.87 o
  -5   7   2       17.31       16.82      1.33 o
  -4   7   2      129.87      119.12      4.26 o
  -3   7   2       30.14       24.78      1.09 o
  -2   7   2       41.07       39.85      1.02 o
  -1   7   2       27.63       28.48      0.70 o
   0   7   2      515.58      519.31      3.91 o
   1   7   2      250.13      252.11      2.65 o
   2   7   2      470.00      453.39      4.27 o
   3   7   2       27.45       24.69      1.08 o
   4   7   2      108.34       94.62      2.69 o
   5   7   2       10.91       17.15      1.52 o
  -4   8   2        0.07        1.19      0.60 o
  -3   8   2       51.51       46.56      1.50 o
  -2   8   2       62.53       66.87      1.73 o
  -1   8   2      405.82      351.42      3.12 o
   0   8   2       13.97       16.34      0.56 o
   1   8   2        1.71        2.62      0.47 o
   2   8   2      370.56      338.58      3.62 o
   3   8   2        3.58        4.90      0.72 o
   4   8   2        3.67        5.38      0.77 o
  -4   9   2       22.60       25.58      1.46 o
  -3   9   2        2.43        1.63      0.46 o
  -2   9   2       24.68       20.89      1.01 o
  -1   9   2       57.74       53.44      1.23 o
   0   9   2        0.05        1.06      0.31 o
   1   9   2        1.95        2.44      0.51 o
   2   9   2       85.64       79.94      2.05 o
   3   9   2        1.21        1.10      0.65 o
   4   9   2        3.66        5.19      0.79 o
  -4  10   2        0.09        1.42      0.49 o
  -3  10   2        4.94        7.88      0.94 o
  -2  10   2        6.28        7.49      0.73 o
  -1  10   2      275.25      258.33      3.07 o
   0  10   2        3.45        4.29      0.46 o
   1  10   2       16.93       20.70      0.81 o
   2  10   2       34.56       32.43      1.23 o
   3  10   2       98.87       90.09      3.77 o
   4  10   2       36.58       37.77      1.77 o
  -3  11   2        0.03        1.32      0.61 o
  -2  11   2       63.80       56.74      2.08 o
  -1  11   2        3.22        4.48      0.65 o
   0  11   2       36.85       34.06      1.96 o
   1  11   2        7.49       10.66      0.69 o
   2  11   2       16.36       18.01      1.27 o
   3  11   2        6.96        8.99      1.00 o
  -2  12   2        0.13        2.32      0.78 o
  -1  12   2        8.49        9.48      0.87 o
   0  12   2       17.87       17.89      0.93 o
   1  12   2        7.36       11.92      0.94 o
   2  12   2        1.82        4.92      0.76 o
  -1  13   2        0.28        1.80      0.50 o
   0  13   2        0.09        2.61      0.83 o
   1  13   2       11.13       12.81      1.15 o
  -6   1   3       17.67       24.25      1.58 o
  -5   1   3      172.99      184.34      3.32 o
  -4   1   3        0.25        1.53      0.32 o
  -3   1   3       72.71       75.44      1.24 o
  -2   1   3       31.74       20.58      0.52 o
  -1   1   3      310.35      311.52      2.52 o
   0   1   3      164.99      184.42      2.26 o
   1   1   3      378.64      409.20      3.21 o
   2   1   3      288.54      315.04      2.58 o
   3   1   3      223.11      226.54      2.37 o
   4   1   3       32.48       31.70      0.89 o
   5   1   3       23.74       24.62      1.36 o
  -6   2   3        7.28       12.88      1.14 o
  -5   2   3       97.02       90.74      2.24 o
  -4   2   3        8.26        7.68      0.57 o
  -3   2   3      138.54      137.68      1.75 o
  -2   2   3      484.55      516.85      3.78 o
  -1   2   3      124.30      132.73      1.40 o
   0   2   3       46.32       48.81      0.56 o
   1   2   3       27.09       34.31      1.09 o
   2   2   3       25.63       25.58      0.58 o
   3   2   3        7.69        9.81      0.51 o
   4   2   3        1.86        3.02      0.37 o
   5   2   3        6.19       11.14      0.85 o
   6   2   3        0.77        3.66      1.32 o
  -5   3   3       27.96       30.58      1.16 o
  -4   3   3       25.30       30.07      1.00 o
  -3   3   3       16.59       17.50      0.61 o
  -2   3   3      347.95      378.82      3.02 o
  -1   3   3      112.56      121.55      1.18 o
   0   3   3      462.30      476.74      3.13 o
   1   3   3      381.81      426.94      3.43 o
   2   3   3       86.93       93.90      1.14 o
   3   3   3      131.26      127.80      1.77 o
   4   3   3        7.44        9.79      0.86 o
   5   3   3       21.16       21.09      1.33 o
  -5   4   3       12.20       16.11      1.23 o
  -4   4   3        6.89        9.22      0.78 o
  -3   4   3        0.00        1.69      0.28 o
  -2   4   3        9.79        7.39      0.39 o
  -1   4   3        9.72       13.99      0.38 o
   0   4   3      361.19      379.10      2.71 o
   1   4   3      255.80      289.95      2.55 o
   2   4   3      250.67      232.05      2.06 o
   3   4   3      458.45      450.26      4.31 o
   4   4   3       91.02       85.62      2.03 o
   5   4   3        7.28        8.53      0.93 o
  -5   5   3       74.50       68.63      2.34 o
  -4   5   3        1.16        4.08      0.63 o
  -3   5   3       27.44       23.31      0.86 o
  -2   5   3        0.74        3.01      0.28 o
  -1   5   3       25.31       27.29      0.58 o
   0   5   3      316.72      339.40      2.61 o
   1   5   3      701.50      746.70      4.95 o
   2   5   3      138.13      123.91      1.73 o
   3   5   3        5.86        6.80      0.64 o
   4   5   3        5.50        7.20      0.70 o
   5   5   3       63.72       64.60      2.29 o
  -5   6   3        0.19        2.14      0.81 o
  -4   6   3       36.99       41.70      1.48 o
  -3   6   3        1.57        0.88      0.35 o
  -2   6   3        4.48        6.00      0.39 o
  -1   6   3      340.12      341.25      2.82 o
   0   6   3      122.89      147.66      1.56 o
   1   6   3        8.96       10.63      0.40 o
   2   6   3       87.73      103.69      1.63 o
   3   6   3       46.75       42.23      1.36 o
   4   6   3        3.09        4.00      0.72 o
   5   6   3        1.78        2.61      0.66 o
  -5   7   3        3.15        4.57      0.75 o
  -4   7   3       42.39       42.00      1.62 o
  -3   7   3        4.16        5.41      0.66 o
  -2   7   3       21.86       17.72      0.69 o
  -1   7   3      245.01      271.90      2.52 o
   0   7   3       20.99       17.86      0.55 o
   1   7   3      149.02      163.60      2.02 o
   2   7   3      332.47      355.88      3.61 o
   3   7   3      142.32      127.22      2.93 o
   4   7   3       29.45       28.54      2.04 o
   5   7   3       15.22       15.28      1.29 o
  -4   8   3      134.01      119.73      3.12 o
  -3   8   3       23.58       22.83      1.12 o
  -2   8   3       40.15       34.84      1.57 o
  -1   8   3       64.29       57.93      1.07 o
   0   8   3      243.47      234.17      2.34 o
   1   8   3        0.13        0.91      0.32 o
   2   8   3      126.58      111.93      2.59 o
   3   8   3       31.97       31.79      1.25 o
   4   8   3        1.01        3.13      0.64 o
  -4   9   3        6.06        4.88      0.81 o
  -3   9   3      165.74      145.95      2.83 o
  -2   9   3       38.44       30.96      1.17 o
  -1   9   3      602.70      614.43      5.32 o
   0   9   3      147.30      133.23      1.93 o
   1   9   3       23.20       25.99      0.86 o
   2   9   3        0.64        1.86      0.46 o
   3   9   3       81.54       73.74      2.29 o
   4   9   3       24.13       30.92      1.67 o
  -4  10   3        3.40        4.35      0.90 o
  -3  10   3       27.40       27.10      1.21 o
  -2  10   3       33.34       29.23      1.17 o
  -1  10   3       28.58       28.87      1.28 o
   0  10   3      113.96      108.94      1.82 o
   1  10   3        7.73        7.00      0.72 o
   2  10   3       44.55       50.45      1.55 o
   3  10   3       15.52       18.14      1.29 o
   4  10   3        5.00        8.75      1.18 o
  -3  11   3       48.48       49.83      2.13 o
  -2  11   3        7.83       12.12      0.89 o
  -1  11   3       42.91       36.86      2.16 o
   0  11   3        0.92        1.65      0.42 o
   1  11   3      127.12      129.87      2.50 o
   2  11   3       13.48       15.66      1.00 o
   3  11   3       11.13       15.34      1.98 o
  -2  12   3        1.33        3.09      0.58 o
  -1  12   3        0.23        0.76      0.46 o
   0  12   3        0.56        1.79      0.44 o
   1  12   3        0.24        1.87      0.51 o
   2  12   3        0.48        3.25      0.61 o
  -1  13   3       18.27       17.54      1.19 o
   0  13   3        7.65       11.74      1.25 o
   1  13   3       10.45       18.39      1.22 o
  -6   0   4        8.91       10.67      1.34 o
  -5   0   4        3.24        2.20      1.30 o
  -4   0   4       52.51       43.56      2.01 o
  -3   0   4      541.36      553.02      6.13 o
  -2   0   4      355.98      349.26      3.92 o
  -1   0   4     4456.95     4150.60     46.34 o
   0   0   4      206.41      212.30      2.14 o
   1   0   4    13389.91    12022.18    270.25 o
   2   0   4      415.69      387.24      4.65 o
   3   0   4      110.96      110.22      2.14 o
   4   0   4       27.26       25.86      1.44 o
   5   0   4       33.96       27.31      2.45 o
  -6   1   4        0.11        2.30      0.56 o
  -5   1   4      147.25      136.05      2.84 o
  -4   1   4       24.78       20.93      0.84 o
  -3   1   4      129.41      134.11      1.69 o
  -2   1   4     1147.30     1249.99      7.84 o
  -1   1   4     1870.24     1812.85     13.57 o
   0   1   4     1970.24     2021.02     11.57 o
   1   1   4    21608.59    18464.84    492.00 o
   2   1   4      170.38      150.37      1.55 o
   3   1   4        0.01        0.63      0.20 o
   4   1   4       50.10       50.96      1.13 o
   5   1   4       13.02       16.91      1.23 o
   6   1   4        0.13        3.03      1.28 o
  -6   2   4        1.51        4.52      0.74 o
  -5   2   4       44.74       42.41      1.55 o
  -4   2   4        4.25        3.80      0.45 o
  -3   2   4       91.20       86.86      1.33 o
  -2   2   4      671.89      713.59      4.89 o
  -1   2   4     2143.07     2175.73     13.87 o
   0   2   4     1982.06     1940.24     11.13 o
   1   2   4     1975.81     1968.52     14.17 o
   2   2   4      297.17      271.02      2.31 o
   3   2   4      313.85      321.53      2.96 o
   4   2   4       83.49       85.98      1.95 o
   5   2   4       80.51       66.86      2.32 o
   6   2   4        5.46        8.57      1.85 o
  -5   3   4      105.17       99.15      2.86 o
  -4   3   4       13.64       17.82      0.91 o
  -3   3   4        4.82        3.15      0.37 o
  -2   3   4      351.45      375.36      2.99 o
  -1   3   4      523.29      560.35      3.77 o
   0   3   4     2020.16     2123.36     12.21 o
   1   3   4      276.66      309.16      2.81 o
   2   3   4        0.69        2.20      0.32 o
   3   3   4       33.91       33.38      0.93 o
   4   3   4      122.65      114.18      2.33 o
   5   3   4       21.40       25.06      1.20 o
  -5   4   4        1.22        1.98      0.49 o
  -4   4   4       41.54       51.58      1.32 o
  -3   4   4       85.68       90.85      1.47 o
  -2   4   4      208.77      207.32      2.01 o
  -1   4   4        9.43        8.19      0.33 o
   0   4   4     1650.07     1754.63     10.31 o
   1   4   4       27.38       33.74      0.66 o
   2   4   4        1.09        0.79      0.21 o
   3   4   4       62.56       54.77      1.45 o
   4   4   4      161.08      156.05      2.85 o
   5   4   4        3.21        4.44      0.76 o
  -5   5   4       11.04       13.67      1.00 o
  -4   5   4       19.44       20.88      1.17 o
  -3   5   4        2.30        3.61      0.40 o
  -2   5   4       32.92       32.63      0.71 o
  -1   5   4      217.84      266.10      2.26 o
   0   5   4     1583.82     1689.33     10.09 o
   1   5   4       46.79       48.29      0.89 o
   2   5   4      217.39      228.84      2.52 o
   3   5   4        4.13        3.49      0.49 o
   4   5   4       46.33       47.09      1.54 o
   5   5   4        2.15        4.23      0.74 o
  -5   6   4        0.28        0.90      0.48 o
  -4   6   4       13.26       17.43      1.08 o
  -3   6   4      132.42      132.69      2.46 o
  -2   6   4       48.28       44.53      1.01 o
  -1   6   4      137.40      143.81      1.72 o
   0   6   4       56.34       56.57      0.90 o
   1   6   4      108.04      110.03      1.50 o
   2   6   4      260.87      239.29      2.69 o
   3   6   4       29.96       22.04      1.03 o
   4   6   4        1.88        4.10      0.80 o
   5   6   4        2.37        3.57      0.68 o
  -5   7   4        0.82        3.24      0.78 o
  -4   7   4       98.74       91.00      2.66 o
  -3   7   4       27.68       26.03      1.13 o
  -2   7   4       98.28       98.09      1.64 o
  -1   7   4       41.39       34.37      0.78 o
   0   7   4       15.72       14.63      0.50 o
   1   7   4      114.94      115.48      1.65 o
   2   7   4      286.17      293.91      3.72 o
   3   7   4       48.31       41.33      1.40 o
   4   7   4       34.34       34.23      1.63 o
   5   7   4        5.90        6.40      0.87 o
  -4   8   4       35.23       29.34      1.34 o
  -3   8   4      209.45      210.81      3.41 o
  -2   8   4       18.19       11.04      0.78 o
  -1   8   4        1.70        2.97      0.33 o
   0   8   4      120.66      116.02      1.69 o
   1   8   4        0.94        1.43      0.32 o
   2   8   4        2.43        3.46      0.49 o
   3   8   4       66.46       61.50      1.75 o
   4   8   4        9.26        8.20      0.94 o
  -4   9   4        0.76        1.32      0.50 o
  -3   9   4       25.86       23.37      1.21 o
  -2   9   4       92.07       86.61      1.97 o
  -1   9   4       15.24       14.20      0.75 o
   0   9   4      118.25      126.37      1.88 o
   1   9   4        7.62        8.76      0.59 o
   2   9   4       11.56       14.22      0.90 o
   3   9   4       93.01       90.90      2.21 o
   4   9   4        4.07        6.65      0.84 o
  -4  10   4        2.51        2.79      0.62 o
  -3  10   4        0.12        1.61      0.62 o
  -2  10   4        2.65        2.43      0.51 o
  -1  10   4      330.19      290.14      4.31 o
   0  10   4       84.18       83.24      1.59 o
   1  10   4        7.59       13.24      0.85 o
   2  10   4        0.10        1.52      0.70 o
   3  10   4        9.92       11.04      1.22 o
   4  10   4        2.96        5.68      0.78 o
  -3  11   4        0.31        2.83      0.91 o
  -2  11   4       14.38       18.60      1.04 o
  -1  11   4        0.76        2.21      0.56 o
   0  11   4      109.09       95.55      1.96 o
   1  11   4        7.98       10.01      0.88 o
   2  11   4        2.98        5.63      0.77 o
   3  11   4       30.86       32.53      1.57 o
  -2  12   4       13.68       16.50      1.19 o
  -1  12   4       31.65       28.59      1.31 o
   0  12   4        6.81       11.43      1.20 o
   1  12   4        0.16        2.02      0.43 o
   2  12   4        0.00        0.79      0.44 o
  -1  13   4        7.57       10.56      0.95 o
   0  13   4        5.72        7.22      1.00 o
   1  13   4        0.78        3.40      0.62 o
  -6   1   5        6.35       11.21      1.11 o
  -5   1   5       11.83       16.75      1.11 o
  -4   1   5        2.06        3.56      0.93 o
  -3   1   5        0.33        2.27      0.25 o
  -2   1   5     1044.32     1062.40      9.37 o
  -1   1   5       11.02       10.87      0.37 o
   0   1   5       70.98       64.87      0.71 o
   1   1   5     3210.37     3328.16     20.76 o
   2   1   5       79.13       68.04      1.51 o
   3   1   5        8.32       10.15      0.47 o
   4   1   5       19.01       23.95      1.04 o
   5   1   5        3.13        5.59      0.86 o
   6   1   5        0.40        2.99      1.20 o
  -6   2   5       10.18       12.88      1.19 o
  -5   2   5      125.67      132.56      3.09 o
  -4   2   5      116.41      130.56      2.18 o
  -3   2   5        1.69        2.67      0.34 o
  -2   2   5       27.63       25.79      0.53 o
  -1   2   5     5842.84     6108.31     38.51 o
   0   2   5       50.10       49.63      0.63 o
   1   2   5     4336.63     4450.34     27.67 o
   2   2   5       19.96       15.30      0.44 o
   3   2   5      153.37      129.63      1.65 o
   4   2   5        0.12        1.92      0.57 o
   5   2   5        7.59       11.65      1.06 o
  -5   3   5       11.48       15.95      2.47 o
  -4   3   5      103.10      104.17      1.94 o
  -3   3   5       73.09       73.29      1.61 o
  -2   3   5     1357.00     1500.22      9.35 o
  -1   3   5        5.39        8.84      0.29 o
   0   3   5       46.69       38.58      0.59 o
   1   3   5     1700.61     1797.88     11.68 o
   2   3   5      122.81      110.01      1.23 o
   3   3   5       41.80       41.71      1.24 o
   4   3   5        5.33        8.17      0.79 o
   5   3   5        1.44        3.23      0.60 o
  -5   4   5        6.56        7.19      0.90 o
  -4   4   5       18.58       24.46      0.98 o
  -3   4   5       46.84       51.64      1.18 o
  -2   4   5      104.58      102.58      2.06 o
  -1   4   5     1365.98     1512.88      9.19 o
   0   4   5     1499.00     1595.37      9.57 o
   1   4   5        8.42        9.81      0.37 o
   2   4   5      391.23      405.19      3.61 o
   3   4   5       15.13       13.97      0.83 o
   4   4   5        0.11        0.57      0.35 o
   5   4   5       15.32       21.21      1.32 o
  -5   5   5       53.22       55.18      1.80 o
  -4   5   5       21.64       18.64      1.09 o
  -3   5   5       20.23       22.43      0.81 o
  -2   5   5        8.44       10.59      0.53 o
  -1   5   5      224.80      230.47      2.07 o
   0   5   5      268.79      329.95      2.60 o
   1   5   5      705.87      760.20      5.64 o
   2   5   5        8.22        6.44      0.65 o
   3   5   5        5.36        7.30      0.71 o
   4   5   5       90.02       84.81      2.09 o
   5   5   5        8.60       10.77      1.03 o
  -5   6   5       23.86       27.25      1.34 o
  -4   6   5       49.36       49.65      1.62 o
  -3   6   5      106.61       89.11      1.68 o
  -2   6   5       14.94       15.64      0.67 o
  -1   6   5      227.84      204.41      2.01 o
   0   6   5        2.57        1.45      0.22 o
   1   6   5       55.24       48.86      0.96 o
   2   6   5       39.21       33.90      1.10 o
   3   6   5       51.31       54.02      1.63 o
   4   6   5       21.40       20.61      1.11 o
   5   6   5        0.97        3.21      0.66 o
  -5   7   5        3.48        4.70      0.74 o
  -4   7   5       17.38       16.57      1.08 o
  -3   7   5      786.08      732.95      7.45 o
  -2   7   5       29.12       33.19      0.95 o
  -1   7   5      126.18      119.90      1.52 o
   0   7   5       17.76       15.90      0.53 o
   1   7   5       21.72       22.89      0.71 o
   2   7   5       86.34       82.93      1.81 o
   3   7   5      271.16      263.44      3.82 o
   4   7   5        0.63        1.83      0.60 o
   5   7   5       12.06       16.16      1.32 o
  -4   8   5       37.79       35.94      1.45 o
  -3   8   5       52.11       42.46      1.50 o
  -2   8   5        4.27        5.24      0.59 o
  -1   8   5        4.10        6.49      0.42 o
   0   8   5      301.17      292.26      3.01 o
   1   8   5       14.54       16.12      0.64 o
   2   8   5        0.55        1.67      0.39 o
   3   8   5       78.28       81.83      2.05 o
   4   8   5        0.40        2.27      0.63 o
  -4   9   5        4.65        7.65      0.81 o
  -3   9   5        3.47        5.11      0.63 o
  -2   9   5       33.76       34.31      1.26 o
  -1   9   5      336.48      305.38      3.86 o
   0   9   5       37.02       38.46      1.03 o
   1   9   5       30.44       30.11      1.09 o
   2   9   5       38.18       35.41      1.26 o
   3   9   5       10.88       16.06      1.20 o
   4   9   5        0.24        2.45      0.57 o
  -3  10   5        2.67        5.80      0.86 o
  -2  10   5        1.10        1.58      0.41 o
  -1  10   5       11.04       16.62      1.10 o
   0  10   5      240.60      226.27      2.80 o
   1  10   5       40.44       34.64      1.23 o
   2  10   5       20.28       17.55      1.04 o
   3  10   5       10.17       10.38      1.39 o
  -3  11   5        5.99        8.26      0.79 o
  -2  11   5       25.17       26.86      1.33 o
  -1  11   5        4.57        6.99      1.42 o
   0  11   5        1.17        4.60      0.47 o
   1  11   5       65.52       60.18      1.69 o
   2  11   5        0.62        1.51      0.40 o
   3  11   5        0.94        4.52      0.66 o
  -2  12   5       15.30       17.93      1.26 o
  -1  12   5        0.02        1.27      0.41 o
   0  12   5        4.06        2.83      0.69 o
   1  12   5        6.53       11.59      0.99 o
   2  12   5        5.85        7.23      0.76 o
  -1  13   5        3.54        4.89      0.68 o
   0  13   5        0.03        2.18      0.64 o
   1  13   5       36.12       39.63      1.66 o
  -6   0   6        1.66        3.32      0.75 o
  -5   0   6        4.20        5.22      1.03 o
  -4   0   6     1159.50     1055.41     13.83 o
  -3   0   6       11.85       14.92      0.73 o
  -2   0   6      540.35      663.47      6.80 o
  -1   0   6      924.48      873.62      7.74 o
   0   0   6     1979.99     2023.99     16.51 o
   1   0   6     2911.83     2834.50     22.91 o
   2   0   6    11747.65    11580.93    118.61 o
   3   0   6      567.69      570.54      7.66 o
   4   0   6      153.09      145.07      3.80 o
   5   0   6        4.44        6.06      1.36 o
  -6   1   6        0.90        2.21      0.49 o
  -5   1   6        2.73        3.29      0.62 o
  -4   1   6       47.76       48.14      1.56 o
  -3   1   6       46.81       48.84      1.11 o
  -2   1   6      115.72      108.53      1.22 o
  -1   1   6       75.39       67.88      0.97 o
   0   1   6      534.81      572.16      3.69 o
   1   1   6     1349.21     1369.22      9.03 o
   2   1   6      500.61      455.52      3.76 o
   3   1   6        1.49        0.69      0.30 o
   4   1   6       45.14       43.80      1.68 o
   5   1   6        0.01        1.97      0.47 o
  -5   2   6       21.19       26.45      1.38 o
  -4   2   6       89.99       94.76      1.84 o
  -3   2   6      177.03      177.08      2.32 o
  -2   2   6      741.81      805.84      6.13 o
  -1   2   6      841.51      877.95      6.19 o
   0   2   6     1582.89     1609.25      9.43 o
   1   2   6     2322.77     2474.88     15.76 o
   2   2   6      405.95      461.46      3.41 o
   3   2   6      107.06      114.38      1.77 o
   4   2   6       67.08       58.09      1.58 o
   5   2   6        0.35        1.51      0.74 o
  -5   3   6        0.44        0.71      0.69 o
  -4   3   6        0.48        0.21      0.33 o
  -3   3   6       10.16        8.98      0.67 o
  -2   3   6      936.73      970.29      7.22 o
  -1   3   6      421.02      524.68      4.13 o
   0   3   6      117.94      133.59      1.42 o
   1   3   6       25.21       25.50      0.73 o
   2   3   6       17.83       16.11      0.44 o
   3   3   6       46.50       38.19      1.25 o
   4   3   6        8.50        7.77      0.74 o
   5   3   6        0.03        2.58      0.96 o
  -5   4   6        0.00        1.61      0.49 o
  -4   4   6        0.02        0.80      0.32 o
  -3   4   6      480.71      471.10      4.51 o
  -2   4   6      430.57      398.37      3.71 o
  -1   4   6     1419.24     1498.45      9.12 o
   0   4   6       87.14       92.55      1.07 o
   1   4   6        4.40        6.80      0.37 o
   2   4   6      234.40      229.28      3.32 o
   3   4   6       35.40       35.74      1.18 o
   4   4   6       42.07       36.58      1.32 o
   5   4   6       87.82       80.69      2.71 o
  -5   5   6       18.12       20.87      1.51 o
  -4   5   6        1.38        1.39      0.40 o
  -3   5   6       27.90       27.43      0.91 o
  -2   5   6      248.53      236.15      2.66 o
  -1   5   6      257.43      281.62      2.40 o
   0   5   6      391.83      391.12      2.98 o
   1   5   6      684.27      727.24      5.47 o
   2   5   6        9.33       10.75      0.69 o
   3   5   6       11.31       11.41      0.78 o
   4   5   6        8.33       13.09      0.92 o
   5   5   6       16.14       17.20      1.21 o
  -5   6   6        4.06        5.66      0.67 o
  -4   6   6        2.18        2.54      0.55 o
  -3   6   6      543.03      514.39      6.31 o
  -2   6   6       22.34       17.58      0.69 o
  -1   6   6       53.10       53.32      0.92 o
   0   6   6       55.34       45.23      0.81 o
   1   6   6       11.46        9.59      0.47 o
   2   6   6       49.27       43.70      1.27 o
   3   6   6      234.88      246.11      3.60 o
   4   6   6       19.20       22.90      1.18 o
   5   6   6        4.78        4.42      0.75 o
  -5   7   6        1.40        3.28      0.50 o
  -4   7   6        6.59        6.96      0.76 o
  -3   7   6       47.25       36.34      1.39 o
  -2   7   6       20.20       20.45      0.78 o
  -1   7   6       71.21       68.88      1.13 o
   0   7   6      537.16      547.52      4.13 o
   1   7   6       34.20       36.32      0.89 o
   2   7   6       38.25       35.73      1.18 o
   3   7   6      257.50      249.45      3.81 o
   4   7   6        1.79        4.70      0.87 o
   5   7   6        3.27        5.43      0.78 o
  -4   8   6        4.27        5.31      0.70 o
  -3   8   6      107.34       90.16      2.18 o
  -2   8   6       68.13       52.70      1.28 o
  -1   8   6       29.40       24.52      0.81 o
   0   8   6       11.86       15.17      0.65 o
   1   8   6       13.04       16.52      0.81 o
   2   8   6      151.85      147.00      2.60 o
   3   8   6      108.84      100.64      2.31 o
   4   8   6        0.04        1.91      0.52 o
  -4   9   6        1.97        4.66      0.64 o
  -3   9   6        0.97        3.03      1.00 o
  -2   9   6        0.97        3.52      0.68 o
  -1   9   6       23.73       20.07      0.90 o
   0   9   6      660.65      615.09      5.30 o
   1   9   6       47.49       48.59      1.42 o
   2   9   6        8.46       10.12      0.79 o
   3   9   6        4.61        5.81      0.65 o
   4   9   6       10.77       13.19      1.69 o
  -3  10   6        2.11        3.45      0.69 o
  -2  10   6        4.80        5.47      0.63 o
  -1  10   6        1.36        3.77      0.63 o
   0  10   6       29.97       35.22      1.03 o
   1  10   6        6.70        9.59      1.22 o
   2  10   6        1.81        4.31      0.56 o
   3  10   6       21.91       24.54      1.21 o
  -3  11   6        0.53        2.33      0.48 o
  -2  11   6        0.49        2.67      0.64 o
  -1  11   6        6.36        7.44      0.79 o
   0  11   6       89.26       85.15      3.54 o
   1  11   6       10.26       10.07      0.82 o
   2  11   6        0.31        2.37      0.52 o
   3  11   6        5.99       10.92      1.03 o
  -2  12   6        2.99        3.44      0.87 o
  -1  12   6        0.43        1.28      0.71 o
   0  12   6        2.26        5.12      1.38 o
   1  12   6        0.66        1.86      0.56 o
   2  12   6        1.92        5.08      0.69 o
   0  13   6        0.63        4.47      1.26 o
  -5   1   7       22.94       21.14      1.27 o
  -4   1   7      549.55      560.88      6.44 o
  -3   1   7       23.70       19.77      0.71 o
  -2   1   7      371.33      430.91      3.25 o
  -1   1   7      661.46      680.75      5.22 o
   0   1   7      269.96      259.41      2.00 o
   1   1   7       15.87       11.47      0.41 o
   2   1   7      158.43      143.29      1.45 o
   3   1   7        4.43        5.13      0.58 o
   4   1   7       29.88       29.18      1.60 o
   5   1   7       28.78       29.52      2.01 o
  -5   2   7        0.58        4.21      0.80 o
  -4   2   7       10.73        9.06      0.87 o
  -3   2   7       23.60       26.39      0.83 o
  -2   2   7        0.22        2.07      0.28 o
  -1   2   7     2753.55     2947.50     18.69 o
   0   2   7      682.17      703.86      4.53 o
   1   2   7      295.31      324.16      2.74 o
   2   2   7      309.99      307.08      2.91 o
   3   2   7       13.42       12.17      0.70 o
   4   2   7        9.88       10.25      0.98 o
   5   2   7        1.67        3.22      0.58 o
  -5   3   7       74.33       72.05      2.07 o
  -4   3   7      251.10      231.00      3.72 o
  -3   3   7        0.30        0.80      0.29 o
  -2   3   7       17.27       18.10      0.59 o
  -1   3   7      130.70      118.92      1.22 o
   0   3   7      244.91      228.66      1.91 o
   1   3   7      109.72      115.48      1.32 o
   2   3   7      492.61      507.72      4.24 o
   3   3   7       11.00        9.46      0.66 o
   4   3   7      199.14      181.94      3.07 o
   5   3   7       15.16       16.17      1.37 o
  -5   4   7       17.86       22.16      1.53 o
  -4   4   7        9.22       12.37      0.79 o
  -3   4   7       39.44       35.88      1.02 o
  -2   4   7       23.61       24.78      0.76 o
  -1   4   7      163.05      178.86      1.59 o
   0   4   7       38.94       39.07      0.68 o
   1   4   7      203.32      203.26      2.16 o
   2   4   7      210.05      210.18      2.84 o
   3   4   7        8.95       11.14      0.74 o
   4   4   7        4.58        8.48      0.99 o
   5   4   7        8.08        8.71      1.02 o
  -5   5   7        6.25        7.53      0.82 o
  -4   5   7       21.55       21.47      1.18 o
  -3   5   7      123.19      129.97      2.07 o
  -2   5   7       27.27       24.01      0.77 o
  -1   5   7      101.42       70.32      1.01 o
   0   5   7       66.14       78.23      1.05 o
   1   5   7      129.63      128.32      1.97 o
   2   5   7       62.25       52.82      1.35 o
   3   5   7      183.31      159.07      2.72 o
   4   5   7        1.21        3.35      0.54 o
   5   5   7        2.07        4.84      0.82 o
  -5   6   7       15.68       17.64      1.45 o
  -4   6   7        0.32        0.19      0.50 o
  -3   6   7        7.56        9.21      0.66 o
  -2   6   7       14.38       11.50      0.64 o
  -1   6   7      558.69      580.64      5.23 o
   0   6   7       39.61       43.13      0.81 o
   1   6   7      307.58      311.22      2.98 o
   2   6   7      105.35      104.48      2.01 o
   3   6   7      167.72      165.85      2.90 o
   4   6   7        0.27        1.37      0.48 o
   5   6   7        4.90        8.95      0.94 o
  -5   7   7        3.24        5.38      0.86 o
  -4   7   7        9.61       10.49      0.89 o
  -3   7   7        2.34        1.22      0.49 o
  -2   7   7       33.00       37.20      1.05 o
  -1   7   7      120.04      116.68      1.76 o
   0   7   7      229.23      223.83      2.48 o
   1   7   7        5.76        6.30      0.64 o
   2   7   7      123.62      118.47      2.26 o
   3   7   7      102.50      102.07      2.69 o
   4   7   7        0.65        2.55      0.50 o
  -4   8   7        0.10        1.69      0.43 o
  -3   8   7       25.03       20.40      1.17 o
  -2   8   7      197.34      181.76      2.55 o
  -1   8   7       24.38       24.21      0.81 o
   0   8   7       50.65       50.26      1.11 o
   1   8   7        0.49        1.90      0.38 o
   2   8   7       17.31       17.73      0.96 o
   3   8   7      106.38      100.78      2.32 o
   4   8   7        9.28       11.04      1.11 o
  -4   9   7        6.31        8.50      0.84 o
  -3   9   7       12.15       16.65      1.07 o
  -2   9   7      191.11      175.87      2.98 o
  -1   9   7        0.14        0.00      0.30 o
   0   9   7      107.34      113.10      1.81 o
   1   9   7      620.05      564.32      5.95 o
   2   9   7        8.35        9.29      0.78 o
   3   9   7      105.02       99.76      2.83 o
   4   9   7       33.79       30.13      1.60 o
  -3  10   7        2.53        3.71      1.00 o
  -2  10   7       10.43       11.39      0.84 o
  -1  10   7       78.43       71.55      1.85 o
   0  10   7        0.22        0.77      0.50 o
   1  10   7        1.34        2.17      0.82 o
   2  10   7        0.22        0.24      0.34 o
   3  10   7        0.10        1.56      0.42 o
  -3  11   7        1.00        1.94      0.46 o
  -2  11   7        8.84        9.49      0.93 o
  -1  11   7       40.12       29.02      1.31 o
   0  11   7       19.43       22.23      1.27 o
   1  11   7        0.00        1.10      0.40 o
   2  11   7        2.43        5.20      0.62 o
   3  11   7        1.43        4.24      0.65 o
  -2  12   7       27.76       30.05      1.48 o
  -1  12   7        7.82        9.56      1.19 o
   0  12   7        1.39        4.06      1.43 o
   1  12   7        0.79        1.85      0.47 o
   2  12   7        8.85       18.37      1.12 o
  -5   0   8        0.59        3.02      0.86 o
  -4   0   8        7.31        5.59      1.01 o
  -3   0   8        3.45        1.89      0.53 o
  -2   0   8      607.05      645.60      8.22 o
  -1   0   8      352.49      376.74      3.99 o
   0   0   8      728.06      755.82      6.88 o
   1   0   8      126.02      118.92      2.32 o
   2   0   8      379.20      392.31      4.48 o
   3   0   8      904.90      884.97     18.45 o
   4   0   8       39.05       36.85      1.87 o
   5   0   8        1.79        4.45      1.16 o
  -5   1   8       35.31       35.86      1.48 o
  -4   1   8        2.37        2.99      0.64 o
  -3   1   8        9.01       12.85      0.60 o
  -2   1   8      137.16      127.44      1.68 o
  -1   1   8     1403.74     1602.77      9.64 o
   0   1   8      140.07      167.10      1.52 o
   1   1   8       96.64      106.99      1.66 o
   2   1   8      857.30      901.38      5.92 o
   3   1   8      311.71      314.00      3.30 o
   4   1   8       54.43       50.37      1.86 o
   5   1   8       43.39       43.65      2.40 o
  -5   2   8        4.22        5.15      0.70 o
  -4   2   8      383.69      336.51      4.55 o
  -3   2   8        4.99        8.07      0.58 o
  -2   2   8      292.69      265.78      2.76 o
  -1   2   8        2.73        1.69      0.25 o
   0   2   8     2009.62     2028.35     12.99 o
   1   2   8       65.73       63.96      0.96 o
   2   2   8     2822.10     2884.21     18.73 o
   3   2   8        1.57        0.98      0.45 o
   4   2   8        9.85       12.49      1.07 o
   5   2   8        3.88        5.32      0.74 o
  -5   3   8        0.10        1.33      0.60 o
  -4   3   8        2.51        3.95      0.64 o
  -3   3   8       61.32       59.98      1.31 o
  -2   3   8       34.08       32.86      0.96 o
  -1   3   8      134.31      131.91      1.35 o
   0   3   8       80.40       84.38      1.50 o
   1   3   8     1583.82     1647.57     10.99 o
   2   3   8       30.15       22.28      0.83 o
   3   3   8       78.30       88.41      1.86 o
   4   3   8        3.00        3.84      0.66 o
   5   3   8        8.42       12.09      1.13 o
  -5   4   8       10.94       12.44      1.19 o
  -4   4   8       73.74       66.33      1.58 o
  -3   4   8        0.53        0.83      0.36 o
  -2   4   8      240.56      250.78      2.57 o
  -1   4   8      108.24       99.77      1.18 o
   0   4   8      221.58      268.32      2.26 o
   1   4   8       71.54       65.42      1.57 o
   2   4   8        0.08        0.58      0.27 o
   3   4   8      132.45      116.05      2.22 o
   4   4   8      200.35      173.96      3.08 o
   5   4   8        0.04        2.68      0.66 o
  -5   5   8        3.92        7.50      0.93 o
  -4   5   8       15.95       18.84      0.85 o
  -3   5   8        0.32        0.63      0.29 o
  -2   5   8      364.07      339.33      3.47 o
  -1   5   8      115.62      126.29      1.45 o
   0   5   8       17.30       18.30      0.51 o
   1   5   8       67.48       74.49      1.80 o
   2   5   8        0.03        0.86      0.31 o
   3   5   8        0.02        0.55      0.47 o
   4   5   8        8.69        9.90      0.81 o
   5   5   8        3.35        4.71      1.05 o
  -5   6   8        4.08        5.48      0.73 o
  -4   6   8        4.58        5.66      0.70 o
  -3   6   8      159.45      156.55      2.39 o
  -2   6   8       36.68       44.25      1.11 o
  -1   6   8        0.46        0.25      0.23 o
   0   6   8      107.06      108.22      1.37 o
   1   6   8      100.00       94.97      1.78 o
   2   6   8       83.38       80.41      1.77 o
   3   6   8        3.93        3.42      0.55 o
   4   6   8       12.79       16.87      1.31 o
   5   6   8        0.42        2.26      1.26 o
  -4   7   8        7.81        8.87      0.83 o
  -3   7   8        1.50        3.31      0.48 o
  -2   7   8      178.81      176.64      2.45 o
  -1   7   8        0.40        0.89      0.43 o
   0   7   8       47.50       51.57      1.06 o
   1   7   8       92.81       92.66      1.84 o
   2   7   8        0.93        2.36      0.44 o
   3   7   8       75.95       71.27      1.91 o
   4   7   8       69.76       63.01      1.92 o
  -4   8   8        0.90        0.96      0.41 o
  -3   8   8       41.73       34.49      1.34 o
  -2   8   8       98.71       96.07      1.81 o
  -1   8   8        1.86        1.98      0.35 o
   0   8   8       11.99        9.29      0.57 o
   1   8   8       64.58       60.87      1.54 o
   2   8   8       21.07       21.71      1.38 o
   3   8   8       23.67       26.86      1.19 o
   4   8   8       64.85       63.35      1.98 o
  -4   9   8        1.95        3.58      0.55 o
  -3   9   8       25.37       26.51      1.20 o
  -2   9   8       32.77       25.16      1.09 o
  -1   9   8        0.59        0.53      0.36 o
   0   9   8        1.25        0.00      0.49 o
   1   9   8        0.50        2.12      0.49 o
   2   9   8       33.86       39.62      1.37 o
   3   9   8       32.51       30.24      1.28 o
   4   9   8        4.75        5.11      0.82 o
  -3  10   8       20.04       26.74      1.22 o
  -2  10   8       12.98       14.59      1.08 o
  -1  10   8       37.96       42.33      1.33 o
   0  10   8        4.33        5.66      1.79 o
   1  10   8      219.54      203.34      3.26 o
   2  10   8        8.57        9.34      0.80 o
   3  10   8        2.64        5.51      0.63 o
  -3  11   8        0.09        1.80      0.94 o
  -2  11   8        5.64        4.97      0.73 o
  -1  11   8        7.43        8.68      1.42 o
   0  11   8      121.79      100.24      2.65 o
   1  11   8        6.73        9.21      0.88 o
   2  11   8        2.25        4.98      0.61 o
  -2  12   8        0.39        2.45      0.56 o
  -1  12   8       31.44       37.39      3.75 o
   0  12   8        0.04        1.64      0.67 o
   1  12   8        4.32        4.53      0.83 o
   2  12   8        3.65        4.76      0.62 o
  -5   1   9       48.29       49.95      1.76 o
  -4   1   9       13.47       14.36      1.00 o
  -3   1   9      205.59      201.51      3.08 o
  -2   1   9      166.23      163.50      1.65 o
  -1   1   9      708.09      715.02      4.82 o
   0   1   9       17.03       15.42      0.43 o
   1   1   9       20.66       26.38      0.62 o
   2   1   9       50.47       46.28      1.50 o
   3   1   9        5.56        7.87      0.68 o
   4   1   9        7.64        9.46      0.94 o
   5   1   9       24.81       29.04      1.98 o
  -5   2   9       22.29       26.85      1.37 o
  -4   2   9        0.30        0.53      0.52 o
  -3   2   9      421.68      415.91      4.12 o
  -2   2   9      182.20      187.45      2.24 o
  -1   2   9       65.16       94.64      1.14 o
   0   2   9       12.97       12.39      0.39 o
   1   2   9      227.61      246.30      2.35 o
   2   2   9      858.46      856.52      6.52 o
   3   2   9        0.11        1.55      0.41 o
   4   2   9       58.31       56.09      2.07 o
   5   2   9       37.41       34.00      2.14 o
  -5   3   9        6.76        5.59      0.69 o
  -4   3   9      117.68      110.06      2.43 o
  -3   3   9       56.43       47.65      1.18 o
  -2   3   9       63.44       68.97      1.42 o
  -1   3   9      161.97      160.55      1.60 o
   0   3   9      274.67      307.28      2.49 o
   1   3   9      591.30      571.56      4.49 o
   2   3   9      117.04      100.72      1.80 o
   3   3   9      146.04      129.46      2.32 o
   4   3   9       12.54       12.53      1.14 o
   5   3   9        0.41        3.15      0.68 o
  -5   4   9        1.24        2.11      0.48 o
  -4   4   9       20.88       23.94      1.31 o
  -3   4   9      112.25       99.37      1.79 o
  -2   4   9        3.33        1.95      0.36 o
  -1   4   9      236.72      231.37      2.10 o
   0   4   9       49.93       49.68      0.82 o
   1   4   9      204.72      221.25      2.77 o
   2   4   9       31.55       31.34      1.03 o
   3   4   9        2.50        2.17      0.42 o
   4   4   9        7.44       10.10      1.41 o
   5   4   9        8.11        8.10      1.08 o
  -5   5   9        2.21        3.96      0.70 o
  -4   5   9       84.14       75.29      1.81 o
  -3   5   9       63.15       57.68      1.37 o
  -2   5   9       42.79       51.66      1.19 o
  -1   5   9      319.80      283.22      2.90 o
   0   5   9      282.06      276.16      2.65 o
   1   5   9        1.49        2.93      0.41 o
   2   5   9      209.03      213.15      3.43 o
   3   5   9        0.65        3.82      0.53 o
   4   5   9        0.46        1.52      0.66 o
   5   5   9        6.38        8.89      1.10 o
  -5   6   9       11.12       13.99      1.30 o
  -4   6   9        8.11        8.74      1.07 o
  -3   6   9       13.65       11.93      0.76 o
  -2   6   9      498.34      519.70      4.83 o
  -1   6   9       28.27       34.75      0.92 o
   0   6   9        3.97        2.35      0.27 o
   1   6   9       50.18       47.48      1.71 o
   2   6   9        3.63        4.06      0.50 o
   3   6   9        3.57        2.77      0.52 o
   4   6   9        1.99        3.69      0.58 o
   5   6   9        5.77        7.87      1.07 o
  -4   7   9       56.69       49.54      1.69 o
  -3   7   9        9.36       13.08      0.80 o
  -2   7   9      480.82      429.78      4.33 o
  -1   7   9        0.96        1.99      0.35 o
   0   7   9      154.31      149.58      1.96 o
   1   7   9       16.21       11.31      0.75 o
   2   7   9       46.84       45.53      1.51 o
   3   7   9       13.19       11.53      1.19 o
   4   7   9      120.42      126.51      2.80 o
  -4   8   9        6.41        6.05      0.70 o
  -3   8   9        7.77        8.38      1.07 o
  -2   8   9       16.25       19.57      0.90 o
  -1   8   9        3.32        3.60      0.51 o
   0   8   9      142.09      129.70      2.22 o
   1   8   9        5.46       11.81      0.80 o
   2   8   9       60.67       62.43      1.72 o
   3   8   9        0.14        0.19      0.63 o
   4   8   9        0.21        2.80      0.52 o
  -4   9   9        4.55        9.31      0.88 o
  -3   9   9       35.42       36.66      1.42 o
  -2   9   9       18.12       21.21      0.92 o
  -1   9   9      133.89      126.45      2.31 o
   0   9   9      427.56      391.09      5.44 o
   1   9   9       74.28       85.99      1.97 o
   2   9   9       63.33       64.49      1.78 o
   3   9   9        1.91        3.17      0.68 o
   4   9   9        7.02       12.12      0.95 o
  -3  10   9       20.91       22.83      1.24 o
  -2  10   9        3.29        4.40      0.67 o
  -1  10   9       43.23       45.29      1.38 o
   0  10   9       37.68       34.55      1.50 o
   1  10   9        0.17        3.19      0.55 o
   2  10   9        8.23        8.29      0.74 o
   3  10   9       12.77       10.11      0.86 o
  -2  11   9        6.12        7.42      0.85 o
  -1  11   9        3.88       10.13      1.90 o
   0  11   9       34.68       35.81      1.69 o
   1  11   9       48.44       49.00      1.87 o
   2  11   9        1.16        3.24      0.73 o
  -1  12   9        0.00        1.88      0.62 o
   0  12   9        0.00        2.54      0.58 o
   1  12   9        8.30        8.02      0.95 o
  -5   0  10        5.94        3.84      0.88 o
  -4   0  10        0.42        1.01      0.81 o
  -3   0  10      139.71      125.73      3.38 o
  -2   0  10       40.79       46.92      1.15 o
  -1   0  10       40.97       38.74      1.02 o
   0   0  10     1467.17     1486.10     12.82 o
   1   0  10       61.98       57.86      1.67 o
   2   0  10     1951.75     1874.79     16.16 o
   3   0  10      393.33      357.54      6.23 o
   4   0  10       55.86       52.72      3.63 o
   5   0  10       17.99       20.03      2.67 o
  -5   1  10        5.31        7.00      0.84 o
  -4   1  10        1.21        2.01      0.52 o
  -3   1  10      566.54      534.44      6.75 o
  -2   1  10        6.68       10.09      0.50 o
  -1   1  10      548.78      619.84      6.20 o
   0   1  10      298.22      324.80      2.60 o
   1   1  10       11.07       10.05      0.34 o
   2   1  10      134.64      129.38      1.71 o
   3   1  10      340.37      327.62      5.05 o
   4   1  10       29.17       26.14      1.41 o
   5   1  10        0.78        1.08      0.88 o
  -5   2  10        1.07        1.33      0.42 o
  -4   2  10       58.06       50.27      1.64 o
  -3   2  10       34.10       28.61      0.91 o
  -2   2  10      311.58      301.93      3.11 o
  -1   2  10       10.30       13.60      0.43 o
   0   2  10     1218.46     1241.91      7.75 o
   1   2  10      202.57      204.77      2.12 o
   2   2  10      259.09      257.87      2.69 o
   3   2  10       60.32       61.41      2.02 o
   4   2  10       16.25       21.03      1.35 o
   5   2  10       15.46       20.63      1.87 o
  -5   3  10        0.17        1.55      0.42 o
  -4   3  10       25.57       24.83      1.25 o
  -3   3  10      113.57      105.78      1.84 o
  -2   3  10       45.54       44.86      1.04 o
  -1   3  10       45.49       52.68      0.85 o
   0   3  10       31.31       30.04      0.63 o
   1   3  10       84.54       89.75      1.28 o
   2   3  10      665.65      669.62      6.31 o
   3   3  10      133.66      141.55      2.46 o
   4   3  10       20.15       21.05      1.62 o
   5   3  10       29.34       27.70      1.63 o
  -5   4  10       11.47       14.48      1.04 o
  -4   4  10       13.14       20.29      1.15 o
  -3   4  10        0.75        2.20      0.66 o
  -2   4  10      642.51      644.50      5.50 o
  -1   4  10      148.95      158.56      1.99 o
   0   4  10      250.44      246.51      2.23 o
   1   4  10        3.45        7.63      0.55 o
   2   4  10      170.22      174.02      2.63 o
   3   4  10       36.98       32.23      1.16 o
   4   4  10        6.70       10.30      1.07 o
   5   4  10        4.33        8.97      1.12 o
  -5   5  10        2.58        4.31      0.72 o
  -4   5  10       23.25       26.47      1.20 o
  -3   5  10        5.43        6.85      0.58 o
  -2   5  10      425.16      396.00      3.97 o
  -1   5  10      159.64      160.09      2.07 o
   0   5  10      717.42      731.17      5.09 o
   1   5  10       17.96       18.38      0.77 o
   2   5  10       16.03       19.40      0.84 o
   3   5  10        1.66        2.28      0.65 o
   4   5  10      134.76      124.91      3.41 o
   5   5  10        6.32        8.34      1.06 o
  -4   6  10        0.32        2.52      0.41 o
  -3   6  10       17.26       19.28      0.91 o
  -2   6  10       29.81       31.13      1.40 o
  -1   6  10        1.17        0.24      0.24 o
   0   6  10       87.60       87.75      1.40 o
   1   6  10        3.59        4.48      0.50 o
   2   6  10       14.00       17.23      0.90 o
   3   6  10        6.84        8.97      0.98 o
   4   6  10       36.99       49.16      2.21 o
  -4   7  10       52.22       51.21      1.72 o
  -3   7  10       12.71       16.11      0.79 o
  -2   7  10      536.81      491.40      4.41 o
  -1   7  10       43.17       38.99      1.07 o
   0   7  10       34.30       32.97      1.03 o
   1   7  10        6.51        7.92      0.65 o
   2   7  10        9.88        7.84      0.75 o
   3   7  10        4.64        7.18      0.72 o
   4   7  10        0.44        2.28      0.48 o
  -4   8  10        3.13        4.33      0.64 o
  -3   8  10        1.63        3.16      0.54 o
  -2   8  10      128.47      109.09      1.99 o
  -1   8  10        0.40        0.44      0.37 o
   0   8  10        0.41        2.01      0.54 o
   1   8  10      175.92      176.19      2.85 o
   2   8  10        0.25        0.80      0.61 o
   3   8  10        7.69       12.86      0.95 o
   4   8  10       11.22       10.46      0.91 o
  -3   9  10        0.02        1.52      0.50 o
  -2   9  10        6.71        7.59      0.70 o
  -1   9  10        2.33        2.89      0.50 o
   0   9  10       94.26       92.03      2.37 o
   1   9  10        1.52        1.71      0.41 o
   2   9  10        0.32        1.35      0.42 o
   3   9  10        6.54        8.94      0.80 o
  -3  10  10        3.36        7.21      0.75 o
  -2  10  10        0.16        1.14      0.44 o
  -1  10  10        1.30        1.61      0.61 o
   0  10  10        7.06        9.35      0.93 o
   1  10  10      117.17      103.91      2.29 o
   2  10  10        0.97        2.61      0.45 o
   3  10  10        1.42        4.43      0.58 o
  -2  11  10        1.62        5.68      0.75 o
  -1  11  10        0.27        1.77      0.87 o
   0  11  10        1.44        3.39      1.12 o
   1  11  10        2.61        4.58      0.68 o
   2  11  10       19.14       15.54      1.47 o
  -1  12  10        4.65        8.85      1.25 o
   0  12  10        7.18        7.70      1.24 o
   1  12  10       46.83       46.96      1.92 o
  -5   1  11       23.52       29.14      1.42 o
  -4   1  11       25.06       25.28      1.27 o
  -3   1  11      248.11      239.47      3.52 o
  -2   1  11      195.96      171.33      2.15 o
  -1   1  11      480.64      470.90      3.61 o
   0   1  11      259.54      266.54      2.33 o
   1   1  11       15.01       15.44      0.59 o
   2   1  11       34.37       31.61      0.80 o
   3   1  11      148.14      127.98      5.24 o
   4   1  11       14.68       13.99      1.50 o
   5   1  11        0.01        2.11      0.73 o
  -5   2  11        1.29        4.29      0.65 o
  -4   2  11      212.35      174.23      3.20 o
  -3   2  11      663.31      641.65      6.69 o
  -2   2  11       35.04       35.71      0.92 o
  -1   2  11      104.46      110.04      1.36 o
   0   2  11      170.99      159.99      1.67 o
   1   2  11       22.31       21.78      0.63 o
   2   2  11        7.00        8.81      0.47 o
   3   2  11      446.75      392.03      7.58 o
   4   2  11       65.36       65.86      2.31 o
   5   2  11        0.07        2.81      1.13 o
  -5   3  11        0.24        1.75      0.42 o
  -4   3  11        9.13       12.15      0.93 o
  -3   3  11       18.60       17.39      1.39 o
  -2   3  11        0.00        1.26      0.32 o
  -1   3  11      326.01      331.77      3.21 o
   0   3  11        0.24        0.57      0.29 o
   1   3  11       26.90       28.38      0.71 o
   2   3  11       20.50       32.38      1.05 o
   3   3  11      388.91      356.70      4.37 o
   4   3  11        3.77        6.01      1.45 o
   5   3  11        6.17        7.62      1.01 o
  -5   4  11       13.68       15.81      1.11 o
  -4   4  11       18.96       14.92      1.00 o
  -3   4  11      196.01      188.03      2.64 o
  -2   4  11       52.93       60.68      1.29 o
  -1   4  11       15.68       13.55      0.60 o
   0   4  11       65.21       63.97      1.01 o
   1   4  11      465.25      470.02      4.80 o
   2   4  11        5.55        6.48      0.58 o
   3   4  11       38.87       34.12      1.20 o
   4   4  11        4.39        4.29      0.78 o
   5   4  11       10.06       14.43      1.17 o
  -5   5  11        1.93        3.39      0.58 o
  -4   5  11        0.22        2.30      0.45 o
  -3   5  11       79.94       68.45      1.55 o
  -2   5  11      251.72      227.89      2.82 o
  -1   5  11      354.89      314.70      3.66 o
   0   5  11       57.56       61.18      1.01 o
   1   5  11      164.12      145.71      2.65 o
   2   5  11       18.61       18.65      0.90 o
   3   5  11       91.57       83.82      2.00 o
   4   5  11       56.67       62.61      2.57 o
   5   5  11        0.67        2.04      0.61 o
  -4   6  11       15.97       16.63      1.07 o
  -3   6  11        0.62        0.89      0.32 o
  -2   6  11       49.80       48.58      1.36 o
  -1   6  11        1.27        4.23      0.44 o
   0   6  11      256.92      259.12      3.21 o
   1   6  11       76.08       71.66      1.63 o
   2   6  11       21.21       24.16      1.01 o
   3   6  11        0.52        2.44      0.78 o
   4   6  11       23.11       22.71      1.63 o
  -4   7  11        4.12        7.27      0.75 o
  -3   7  11        5.30        4.87      0.52 o
  -2   7  11        7.00        7.20      0.74 o
  -1   7  11      644.15      625.25      5.48 o
   0   7  11       69.62       60.22      1.76 o
   1   7  11        7.93       11.72      0.78 o
   2   7  11        3.31        3.48      0.54 o
   3   7  11        1.45        1.86      0.44 o
   4   7  11       13.49       16.55      1.04 o
  -4   8  11        0.03        2.12      0.46 o
  -3   8  11       32.68       30.07      1.07 o
  -2   8  11        6.69        6.68      0.58 o
  -1   8  11      260.15      238.25      3.30 o
   0   8  11       26.50       24.26      1.17 o
   1   8  11       40.58       53.45      1.53 o
   2   8  11       42.84       39.66      1.40 o
   3   8  11        1.95        1.91      0.48 o
   4   8  11        2.27        5.05      0.65 o
  -3   9  11       24.35       27.74      1.24 o
  -2   9  11       10.62       10.18      0.77 o
  -1   9  11      126.28      113.43      2.69 o
   0   9  11       13.31       10.20      0.95 o
   1   9  11       22.63       26.29      1.12 o
   2   9  11       53.68       50.31      1.63 o
   3   9  11        0.31        2.53      0.52 o
  -3  10  11        2.68        4.33      0.76 o
  -2  10  11       11.96       15.05      2.04 o
  -1  10  11        2.44        3.07      0.80 o
   0  10  11        3.87        3.36      0.63 o
   1  10  11        0.76        5.45      0.77 o
   2  10  11      105.99       98.14      2.39 o
   3  10  11        6.73        8.12      0.79 o
  -2  11  11        0.12        1.70      0.95 o
  -1  11  11        4.36        5.65      0.75 o
   0  11  11       15.33       16.30      1.27 o
   1  11  11        5.85       11.07      1.02 o
   2  11  11       23.99       28.06      1.31 o
   0  12  11       22.23       23.13      1.54 o
  -5   0  12        2.82        1.65      0.64 o
  -4   0  12       77.72       67.20      2.72 o
  -3   0  12      200.86      183.03      4.29 o
  -2   0  12      201.94      173.51      3.76 o
  -1   0  12      484.39      488.54      5.35 o
   0   0  12     3897.55     4048.50     34.57 o
   1   0  12      107.17      109.16      1.88 o
   2   0  12       66.47       70.62      2.22 o
   3   0  12        8.75       11.56      1.21 o
   4   0  12       27.74       21.37      2.65 o
   5   0  12       18.69       13.55      2.25 o
  -5   1  12       33.31       33.19      1.50 o
  -4   1  12       16.44       16.40      1.09 o
  -3   1  12        1.96        3.11      0.51 o
  -2   1  12       10.92       10.93      0.55 o
  -1   1  12      178.31      180.11      1.91 o
   0   1  12       14.35       16.67      0.51 o
   1   1  12       28.88       29.40      0.63 o
   2   1  12      123.96      115.24      2.05 o
   3   1  12      515.43      460.46     13.52 o
   4   1  12       38.51       35.12      2.16 o
   5   1  12        1.68        3.86      0.89 o
  -5   2  12        7.19        9.69      0.93 o
  -4   2  12       15.02       13.55      0.96 o
  -3   2  12      108.23      101.33      2.20 o
  -2   2  12      221.08      212.80      2.80 o
  -1   2  12      238.88      228.61      2.52 o
   0   2  12       86.08      110.90      1.38 o
   1   2  12      184.77      182.68      2.11 o
   2   2  12       61.20       56.56      1.55 o
   3   2  12      261.09      231.88      4.31 o
   4   2  12       30.54       30.32      1.66 o
   5   2  12        1.53        2.80      0.82 o
  -5   3  12        1.32        3.48      0.57 o
  -4   3  12       12.06       15.27      1.01 o
  -3   3  12      280.71      264.87      3.80 o
  -2   3  12        9.59       13.02      0.65 o
  -1   3  12      173.59      169.15      2.12 o
   0   3  12        9.73       14.10      0.47 o
   1   3  12       36.36       35.76      0.84 o
   2   3  12      217.63      207.61      2.92 o
   3   3  12        0.15        1.02      0.48 o
   4   3  12        7.77        7.10      0.95 o
   5   3  12        0.40        2.29      0.71 o
  -5   4  12        9.80       14.75      1.07 o
  -4   4  12       12.92       16.27      1.05 o
  -3   4  12        2.84        3.91      0.50 o
  -2   4  12       38.49       35.97      1.01 o
  -1   4  12      231.15      230.19      2.63 o
   0   4  12       10.94       11.04      0.45 o
   1   4  12      394.94      380.94      4.22 o
   2   4  12      266.92      267.22      3.56 o
   3   4  12       11.86       18.35      1.02 o
   4   4  12        3.66        5.88      0.97 o
   5   4  12       15.26       14.59      1.98 o
  -4   5  12        3.21        6.41      0.67 o
  -3   5  12       43.81       39.63      1.18 o
  -2   5  12       60.68       59.14      1.34 o
  -1   5  12       64.80       55.60      1.21 o
   0   5  12       74.55       74.30      1.31 o
   1   5  12       88.29       84.54      2.51 o
   2   5  12        1.94        5.37      0.58 o
   3   5  12      122.69      115.73      3.71 o
   4   5  12        7.92       11.75      1.07 o
  -4   6  12        0.09        2.25      0.50 o
  -3   6  12       18.02       20.55      0.92 o
  -2   6  12        1.39        2.15      0.40 o
  -1   6  12      315.12      271.93      3.19 o
   0   6  12        0.00        0.67      0.38 o
   1   6  12       82.25       77.85      1.74 o
   2   6  12        3.41        7.48      0.67 o
   3   6  12        0.13        1.04      0.38 o
   4   6  12        2.55        4.36      0.81 o
  -4   7  12        8.04       12.37      1.17 o
  -3   7  12       36.00       35.08      1.16 o
  -2   7  12       33.70       27.25      0.97 o
  -1   7  12        4.08        7.11      0.69 o
   0   7  12        3.45        3.17      0.76 o
   1   7  12       11.86       10.29      0.87 o
   2   7  12       60.63       53.40      2.07 o
   3   7  12        1.81        3.19      0.54 o
   4   7  12       25.70       28.32      2.06 o
  -4   8  12        0.70        2.57      0.54 o
  -3   8  12        0.01        1.45      0.35 o
  -2   8  12       17.44       20.76      0.89 o
  -1   8  12       64.58       61.31      1.91 o
   0   8  12        3.89        1.30      0.47 o
   1   8  12       10.91       10.36      0.82 o
   2   8  12       32.74       31.63      1.27 o
   3   8  12        0.60        2.52      0.51 o
  -3   9  12        1.94        5.08      0.69 o
  -2   9  12        3.55        1.61      0.41 o
  -1   9  12        0.10        1.92      0.48 o
   0   9  12        0.76        2.74      0.56 o
   1   9  12       11.77       13.78      1.10 o
   2   9  12      116.81      119.90      2.61 o
   3   9  12        0.18        2.63      0.62 o
  -2  10  12        6.17        8.27      1.13 o
  -1  10  12        1.00        2.16      0.51 o
   0  10  12        2.43        5.52      0.73 o
   1  10  12       59.08       58.18      3.48 o
   2  10  12       18.28       20.37      1.11 o
  -2  11  12       26.22       33.08      2.62 o
  -1  11  12        3.26        3.81      0.73 o
   0  11  12        0.06        2.41      0.53 o
   1  11  12       17.53       20.47      1.31 o
   2  11  12       40.57       42.88      1.88 o
  -5   1  13       12.04       18.37      1.23 o
  -4   1  13       26.85       26.18      1.20 o
  -3   1  13      238.05      204.67      3.29 o
  -2   1  13      140.64      151.78      2.51 o
  -1   1  13       29.53       33.16      0.76 o
   0   1  13       14.61       16.23      0.53 o
   1   1  13        4.26        6.83      0.41 o
   2   1  13        0.28        1.87      0.62 o
   3   1  13       75.98       76.69      5.15 o
   4   1  13        5.80        7.78      1.22 o
   5   1  13        0.39        1.90      1.35 o
  -5   2  13        0.87        3.78      0.60 o
  -4   2  13        4.15        2.66      0.48 o
  -3   2  13        0.20        0.64      0.37 o
  -2   2  13       12.24       15.70      0.72 o
  -1   2  13       18.66       16.57      0.63 o
   0   2  13      100.31       87.47      1.25 o
   1   2  13        0.16        0.48      0.21 o
   2   2  13      120.46      102.13      2.48 o
   3   2  13       98.11       85.51      2.53 o
   4   2  13      121.83      107.31      3.10 o
   5   2  13        1.32        3.26      1.60 o
  -5   3  13        1.40        3.33      0.57 o
  -4   3  13        7.53        5.53      0.82 o
  -3   3  13       18.58       15.22      1.12 o
  -2   3  13      416.80      400.87      4.01 o
  -1   3  13       61.26       60.93      1.22 o
   0   3  13      151.13      150.59      1.73 o
   1   3  13       27.15       33.37      0.83 o
   2   3  13       37.26       31.01      1.04 o
   3   3  13       66.95       58.51      2.11 o
   4   3  13       52.40       43.67      2.70 o
   5   3  13        0.02        2.52      0.83 o
  -5   4  13        1.54        3.55      0.53 o
  -4   4  13        4.56        6.36      0.71 o
  -3   4  13      126.44      101.90      2.26 o
  -2   4  13        0.33        0.93      0.30 o
  -1   4  13      178.98      169.19      2.22 o
   0   4  13       17.88       14.62      0.58 o
   1   4  13        0.41        1.94      0.37 o
   2   4  13       71.32       65.29      1.61 o
   3   4  13       95.22       80.11      2.55 o
   4   4  13       21.38       25.33      1.94 o
  -4   5  13        8.31        6.92      0.73 o
  -3   5  13       55.38       45.47      1.37 o
  -2   5  13       44.97       40.23      1.11 o
  -1   5  13      159.81      162.71      2.23 o
   0   5  13       53.91       47.93      1.83 o
   1   5  13        0.25        2.52      0.40 o
   2   5  13       14.07       14.60      0.86 o
   3   5  13       32.59       30.76      1.61 o
   4   5  13        2.14        3.40      0.77 o
  -4   6  13       13.81       13.31      0.98 o
  -3   6  13        8.98       10.03      0.63 o
  -2   6  13        8.13        5.17      0.52 o
  -1   6  13      738.35      686.22      5.89 o
   0   6  13       44.90       43.40      1.50 o
   1   6  13      163.67      161.20      2.66 o
   2   6  13        0.37        0.88      0.42 o
   3   6  13       34.15       30.33      1.23 o
   4   6  13       44.97       45.47      2.13 o
  -4   7  13        1.93        6.22      0.99 o
  -3   7  13        8.45       12.00      0.77 o
  -2   7  13        0.06        0.00      0.37 o
  -1   7  13       43.55       42.14      1.55 o
   0   7  13       22.64       20.67      1.10 o
   1   7  13       60.33       54.70      1.54 o
   2   7  13        7.03       12.14      0.89 o
   3   7  13        4.34        5.02      0.90 o
   4   7  13        0.33        2.44      0.71 o
  -3   8  13        6.80        7.26      0.62 o
  -2   8  13        3.13        3.59      0.42 o
  -1   8  13       11.75       13.94      1.07 o
   0   8  13        2.21        1.91      0.51 o
   1   8  13       24.50       18.81      1.21 o
   2   8  13       10.06       11.97      0.90 o
   3   8  13        3.19        5.80      0.71 o
  -3   9  13       19.56       24.53      1.23 o
  -2   9  13        0.25        1.97      0.40 o
  -1   9  13       28.44       29.28      2.21 o
   0   9  13       34.91       34.38      1.51 o
   1   9  13       10.48       18.13      1.29 o
   2   9  13        1.54        6.08      0.67 o
   3   9  13       52.37       44.70      1.67 o
  -2  10  13       45.76       43.54      1.84 o
  -1  10  13        2.59        3.57      0.66 o
   0  10  13        8.03        7.94      0.85 o
   1  10  13       20.05       24.31      1.38 o
   2  10  13        9.71       16.45      1.05 o
  -1  11  13       17.38       17.61      1.28 o
   0  11  13        0.13        1.50      0.49 o
   1  11  13       79.13       80.46      2.60 o
  -5   0  14       46.70       52.63      3.01 o
  -4   0  14        3.47        3.25      0.80 o
  -3   0  14       37.09       26.18      1.59 o
  -2   0  14        3.37        4.09      0.72 o
  -1   0  14      486.44      476.82      6.89 o
   0   0  14      124.98      139.14      2.39 o
   1   0  14      304.73      285.71      4.85 o
   2   0  14       74.12       64.18      2.23 o
   3   0  14      196.11      179.02      6.90 o
   4   0  14      124.42      108.28      5.74 o
   5   0  14       22.68       21.23      2.95 o
  -5   1  14       34.81       38.26      1.58 o
  -4   1  14        2.16        3.93      0.56 o
  -3   1  14       39.38       37.47      1.35 o
  -2   1  14       99.69       97.36      1.99 o
  -1   1  14        1.07        1.53      0.33 o
   0   1  14       82.63       73.08      1.17 o
   1   1  14       65.55       63.01      1.20 o
   2   1  14       73.84       67.03      1.60 o
   3   1  14        2.68        4.35      0.65 o
   4   1  14       92.92       71.36      3.26 o
   5   1  14       17.64       16.77      1.89 o
  -5   2  14        1.02        4.04      0.61 o
  -4   2  14       26.26       27.60      1.29 o
  -3   2  14       18.30       22.76      1.25 o
  -2   2  14      315.49      289.31      3.79 o
  -1   2  14      110.14       99.87      1.62 o
   0   2  14       17.60       14.46      0.51 o
   1   2  14       77.71       75.69      1.33 o
   2   2  14        8.61        5.28      0.68 o
   3   2  14        8.54       10.57      1.01 o
   4   2  14       50.09       39.54      2.92 o
   5   2  14        0.00        1.54      0.66 o
  -4   3  14        1.04        3.02      0.64 o
  -3   3  14       38.32       30.40      1.21 o
  -2   3  14       13.49       15.61      0.77 o
  -1   3  14        0.13        0.47      0.23 o
   0   3  14       38.67       30.65      0.84 o
   1   3  14       99.38      107.29      1.97 o
   2   3  14        0.02        1.77      0.34 o
   3   3  14      109.34      107.02      2.94 o
   4   3  14       34.62       32.88      1.74 o
  -4   4  14        0.45        1.11      0.36 o
  -3   4  14       66.53       59.27      1.72 o
  -2   4  14      373.22      345.11      4.37 o
  -1   4  14       42.17       36.08      1.00 o
   0   4  14       20.78       21.16      0.80 o
   1   4  14        4.25        5.72      0.53 o
   2   4  14        0.07        1.12      0.32 o
   3   4  14        0.09        1.99      0.53 o
   4   4  14       10.90       14.27      1.32 o
  -4   5  14       11.82       16.59      1.07 o
  -3   5  14        2.63        4.84      1.05 o
  -2   5  14        2.80        5.07      0.51 o
  -1   5  14      135.62      127.86      1.98 o
   0   5  14        0.17        0.00      0.43 o
   1   5  14        1.56        2.60      0.40 o
   2   5  14        0.98        1.03      0.32 o
   3   5  14        1.46        1.66      0.59 o
   4   5  14        0.26        3.60      1.06 o
  -4   6  14        8.72       13.61      1.29 o
  -3   6  14        3.89        5.84      0.56 o
  -2   6  14        0.63        1.29      0.32 o
  -1   6  14      355.70      333.39      4.09 o
   0   6  14       48.63       47.12      1.92 o
   1   6  14       44.38       36.55      1.24 o
   2   6  14        0.61        1.45      0.42 o
   3   6  14        0.05        0.16      0.63 o
   4   6  14        4.29        9.87      1.15 o
  -4   7  14       10.01       13.89      1.04 o
  -3   7  14        9.34       12.70      0.89 o
  -2   7  14       18.73       17.72      0.85 o
  -1   7  14       26.08       22.92      1.23 o
   0   7  14       26.11       27.57      1.71 o
   1   7  14       37.03       36.45      1.26 o
   2   7  14        3.43        8.06      0.77 o
   3   7  14        4.36        8.52      0.79 o
  -3   8  14       35.94       35.24      1.31 o
  -2   8  14       34.90       35.13      1.29 o
  -1   8  14      159.96      137.76      3.07 o
   0   8  14       31.09       24.09      1.25 o
   1   8  14       21.27       21.84      1.80 o
   2   8  14       44.19       39.77      1.47 o
   3   8  14        5.18        6.22      0.72 o
  -3   9  14        0.29        1.43      0.42 o
  -2   9  14       16.97       21.35      1.22 o
  -1   9  14       37.15       37.26      1.58 o
   0   9  14        3.24        5.89      0.75 o
   1   9  14        7.19       10.30      0.97 o
   2   9  14       45.14       46.50      1.61 o
   3   9  14        1.37        4.80      1.19 o
  -2  10  14        7.33       10.20      0.96 o
  -1  10  14        7.42       16.08      1.18 o
   0  10  14        5.04       11.17      1.63 o
   1  10  14        2.22        3.96      0.66 o
   2  10  14        5.24        7.34      1.81 o
  -1  11  14        0.99        2.77      0.54 o
   0  11  14        8.71        7.77      0.82 o
  -4   1  15       24.55       24.41      1.24 o
  -3   1  15        0.95        1.14      0.37 o
  -2   1  15        9.35       10.50      0.75 o
  -1   1  15       22.45       23.50      0.77 o
   0   1  15      114.36      113.30      1.55 o
   1   1  15       76.02       62.30      1.45 o
   2   1  15       70.51       68.03      2.04 o
   3   1  15       16.02       20.19      2.77 o
   4   1  15        0.03        2.54      0.72 o
  -4   2  15        1.09        2.28      0.45 o
  -3   2  15      184.13      153.50      2.88 o
  -2   2  15       20.32       21.66      1.02 o
  -1   2  15        2.00        5.38      0.52 o
   0   2  15       18.65       21.98      0.73 o
   1   2  15        0.23        1.66      0.49 o
   2   2  15       64.99       55.41      1.87 o
   3   2  15      146.13      136.06      3.35 o
   4   2  15       53.70       45.31      2.64 o
  -4   3  15        0.05        1.22      0.47 o
  -3   3  15       91.71       79.63      2.02 o
  -2   3  15      349.59      330.50      3.66 o
  -1   3  15       22.40       25.31      0.83 o
   0   3  15        2.17        3.46      0.35 o
   1   3  15       15.61       19.22      0.83 o
   2   3  15        2.35        3.28      0.59 o
   3   3  15       20.15       21.28      1.40 o
   4   3  15        0.54        2.65      0.60 o
  -4   4  15        1.43        1.91      0.60 o
  -3   4  15        0.57        1.71      0.39 o
  -2   4  15        5.45        8.02      0.80 o
  -1   4  15       24.26       29.59      0.92 o
   0   4  15        0.41        2.86      0.42 o
   1   4  15       16.13       19.71      0.87 o
   2   4  15       61.08       57.70      1.57 o
   3   4  15       13.62       13.99      1.22 o
   4   4  15       20.61       17.95      1.48 o
  -4   5  15        0.83        3.70      0.53 o
  -3   5  15        6.20        6.35      0.66 o
  -2   5  15      243.49      228.29      3.00 o
  -1   5  15        3.50        3.48      0.49 o
   0   5  15      163.19      146.56      2.92 o
   1   5  15       62.70       57.77      1.78 o
   2   5  15        0.00        1.13      0.31 o
   3   5  15        5.81        6.32      0.89 o
   4   5  15       92.64       84.24      2.99 o
  -4   6  15        0.02        2.44      0.44 o
  -3   6  15       36.15       33.38      1.46 o
  -2   6  15       32.66       25.89      0.94 o
  -1   6  15       10.32       11.10      1.04 o
   0   6  15      200.94      192.75      3.54 o
   1   6  15       41.24       44.14      1.39 o
   2   6  15       26.86       27.01      1.17 o
   3   6  15        8.16       11.91      1.75 o
   4   6  15        0.69        3.51      0.69 o
  -3   7  15       17.74       18.44      0.97 o
  -2   7  15       38.24       40.59      1.21 o
  -1   7  15      106.97      103.16      2.58 o
   0   7  15      127.99      125.31      2.85 o
   1   7  15        2.44        8.57      0.96 o
   2   7  15        5.84        7.63      0.97 o
   3   7  15       19.96       22.68      2.73 o
  -3   8  15        0.86        2.25      0.41 o
  -2   8  15       40.38       35.83      1.54 o
  -1   8  15        1.89        3.09      0.58 o
   0   8  15        0.80        1.16      0.39 o
   1   8  15        1.72        2.49      0.53 o
   2   8  15        0.34        1.89      0.49 o
   3   8  15        0.69        3.37      0.54 o
  -2   9  15        2.80        3.92      0.64 o
  -1   9  15       47.88       44.49      1.77 o
   0   9  15       12.67       17.86      1.22 o
   1   9  15       10.20       15.83      1.21 o
   2   9  15       28.69       29.77      1.55 o
  -1  10  15        4.82        4.30      0.69 o
   0  10  15        2.11        3.68      0.75 o
   1  10  15        0.14        0.78      0.44 o
  -4   0  16       49.87       41.61      2.23 o
  -3   0  16       23.61       19.07      1.51 o
  -2   0  16       80.72       72.73      2.50 o
  -1   0  16       25.17       23.75      1.27 o
   0   0  16        1.88        3.82      0.45 o
   1   0  16      179.06      158.36      3.56 o
   2   0  16      256.62      240.86      7.89 o
   3   0  16       55.50       51.11      3.67 o
   4   0  16       87.30       69.33      4.66 o
  -4   1  16        5.27        9.01      0.88 o
  -3   1  16       45.31       39.81      1.43 o
  -2   1  16      123.79      117.22      2.29 o
  -1   1  16        4.31        4.87      0.44 o
   0   1  16        1.85        2.39      0.31 o
   1   1  16      370.58      351.71      4.52 o
   2   1  16       10.93       11.44      0.96 o
   3   1  16       25.44       30.77      3.56 o
   4   1  16        9.51        9.12      2.99 o
  -4   2  16        0.00        1.12      0.36 o
  -3   2  16       33.47       30.42      1.24 o
  -2   2  16        3.21        3.13      0.44 o
  -1   2  16       85.56       75.09      1.55 o
   0   2  16       61.22       61.71      1.36 o
   1   2  16       28.45       28.85      1.00 o
   2   2  16        9.47        8.73      0.86 o
   3   2  16        0.79        3.83      0.61 o
   4   2  16        0.42        0.88      0.74 o
  -4   3  16        1.98        4.40      0.72 o
  -3   3  16       11.52        9.38      0.78 o
  -2   3  16      255.50      225.51      3.39 o
  -1   3  16      253.18      226.93      2.80 o
   0   3  16       29.46       22.16      0.87 o
   1   3  16        8.01       11.67      0.71 o
   2   3  16        4.92        5.39      1.00 o
   3   3  16        4.95        7.04      0.90 o
   4   3  16       22.72       21.20      5.36 o
  -4   4  16        1.65        2.41      0.45 o
  -3   4  16       14.48       17.96      1.05 o
  -2   4  16       43.04       44.62      1.22 o
  -1   4  16       32.85       31.49      1.09 o
   0   4  16      317.59      326.00      4.71 o
   1   4  16        2.81        6.30      0.60 o
   2   4  16       10.33        8.22      0.92 o
   3   4  16        0.10        2.04      0.61 o
   4   4  16        1.96        3.52      0.69 o
  -4   5  16        9.60       12.30      0.97 o
  -3   5  16        0.03        1.40      0.44 o
  -2   5  16       26.21       28.38      0.98 o
  -1   5  16       37.55       39.11      1.57 o
   0   5  16      228.35      215.01      3.75 o
   1   5  16        8.42       10.79      0.83 o
   2   5  16      100.46       98.31      2.81 o
   3   5  16       42.00       36.81      1.85 o
   4   5  16        4.99        8.83      1.13 o
  -3   6  16        1.82        2.87      0.44 o
  -2   6  16        1.75        1.72      0.29 o
  -1   6  16        2.43        3.18      0.59 o
   0   6  16      123.97      122.16      3.43 o
   1   6  16        9.37       16.43      1.08 o
   2   6  16       25.09       31.01      1.28 o
   3   6  16        0.28        3.91      1.01 o
  -3   7  16        1.97        5.81      0.64 o
  -2   7  16       74.51       66.93      2.15 o
  -1   7  16       13.92       16.18      1.12 o
   0   7  16       48.29       52.05      1.84 o
   1   7  16       17.51       17.08      1.19 o
   2   7  16        8.69        8.93      0.85 o
   3   7  16        1.18        5.24      0.82 o
  -3   8  16       34.78       37.04      1.26 o
  -2   8  16        4.68        5.18      0.70 o
  -1   8  16        5.50       11.10      0.98 o
   0   8  16       10.17       14.96      1.18 o
   1   8  16        3.03        5.45      0.73 o
   2   8  16        2.17        3.49      0.55 o
   3   8  16       12.07       14.81      1.42 o
  -2   9  16        0.54        3.23      0.81 o
  -1   9  16        0.16        3.24      0.70 o
   0   9  16        0.40        2.72      0.50 o
   1   9  16        6.12        7.90      0.85 o
   2   9  16       12.53       19.68      1.32 o
  -1  10  16        1.89        2.80      0.52 o
   0  10  16       30.73       38.50      1.72 o
   1  10  16        2.43        4.81      0.74 o
  -4   1  17       28.95       29.94      1.32 o
  -3   1  17        0.04        1.20      0.32 o
  -2   1  17      148.80      133.72      2.89 o
  -1   1  17        1.01        1.93      0.45 o
   0   1  17        2.90        6.56      0.47 o
   1   1  17      187.54      178.37      2.77 o
   2   1  17       61.25       58.94      1.98 o
   3   1  17       12.07       11.62      1.47 o
   4   1  17        5.94        7.06      1.69 o
  -4   2  17        2.48        7.03      0.73 o
  -3   2  17        3.41        5.49      0.60 o
  -2   2  17       95.18       82.83      1.95 o
  -1   2  17      282.82      265.29      3.13 o
   0   2  17        5.38        5.11      0.51 o
   1   2  17       30.37       29.85      1.32 o
   2   2  17        0.20        1.56      0.59 o
   3   2  17        4.99        6.82      0.81 o
   4   2  17        6.31        5.90      1.15 o
  -4   3  17        0.42        2.02      0.70 o
  -3   3  17        1.53        2.74      0.46 o
  -2   3  17       42.61       34.37      1.23 o
  -1   3  17       62.68       62.64      1.56 o
   0   3  17       31.22       27.62      0.99 o
   1   3  17       33.50       37.80      1.52 o
   2   3  17       17.98       20.48      1.61 o
   3   3  17        3.68        6.16      0.87 o
   4   3  17       13.12       21.36      2.12 o
  -4   4  17        3.60        4.05      0.50 o
  -3   4  17        0.16        1.25      0.52 o
  -2   4  17       27.54       30.86      1.18 o
  -1   4  17      235.39      243.32      3.40 o
   0   4  17       38.51       41.29      1.52 o
   1   4  17        1.62        2.36      0.41 o
   2   4  17        7.44       11.46      1.07 o
   3   4  17        2.63        4.65      0.93 o
   4   4  17       53.13       52.64      3.10 o
  -3   5  17       25.48       25.09      1.16 o
  -2   5  17       16.40       19.76      0.82 o
  -1   5  17       25.56       21.96      0.94 o
   0   5  17      229.44      219.17      3.89 o
   1   5  17       49.09       40.07      2.27 o
   2   5  17        0.00        1.72      0.49 o
   3   5  17      114.62      100.67      3.15 o
  -3   6  17        3.01        2.80      0.61 o
  -2   6  17        2.70        4.36      0.52 o
  -1   6  17        2.31        2.09      0.47 o
   0   6  17        1.72        2.37      0.51 o
   1   6  17       24.40       33.04      1.44 o
   2   6  17       40.03       37.97      1.53 o
   3   6  17        1.73        2.86      0.90 o
  -3   7  17       13.16       22.42      1.39 o
  -2   7  17       10.55       12.29      1.01 o
  -1   7  17       17.99       22.75      1.30 o
   0   7  17        2.46        3.21      0.65 o
   1   7  17       31.63       35.18      1.54 o
   2   7  17       39.06       42.60      2.05 o
   3   7  17        3.04        6.64      1.60 o
  -2   8  17        2.11        3.25      0.70 o
  -1   8  17        7.77        9.40      0.90 o
   0   8  17       14.98       17.37      1.23 o
   1   8  17        3.12        3.79      0.59 o
   2   8  17        1.66        6.12      0.98 o
  -2   9  17        6.55       10.24      0.94 o
  -1   9  17       29.00       33.28      1.57 o
   0   9  17       19.57       24.59      1.42 o
   1   9  17        2.30        2.81      0.67 o
  -4   0  18      125.75      135.10      5.31 o
  -3   0  18        1.28        2.07      0.58 o
  -2   0  18      172.34      161.50      4.02 o
  -1   0  18       50.44       48.91      1.94 o
   0   0  18      118.51      110.14      2.90 o
   1   0  18       80.60       76.44      2.49 o
   2   0  18      404.09      353.24     10.41 o
   3   0  18        0.38        0.80      0.76 o
   4   0  18        0.01        3.03      1.08 o
  -4   1  18        0.98        1.47      0.39 o
  -3   1  18        4.35        5.97      0.63 o
  -2   1  18       61.94       54.08      1.57 o
  -1   1  18       18.17       16.72      1.04 o
   0   1  18       31.25       28.50      1.14 o
   1   1  18       29.13       33.46      1.14 o
   2   1  18        3.82        4.76      0.66 o
   3   1  18        3.45        6.43      1.15 o
   4   1  18        4.26        5.75      1.02 o
  -4   2  18        1.66        3.73      0.55 o
  -3   2  18        1.01        3.25      0.50 o
  -2   2  18        7.16        8.18      0.70 o
  -1   2  18       34.94       36.05      1.38 o
   0   2  18      149.80      145.25      3.24 o
   1   2  18       11.71       12.33      0.98 o
   2   2  18        2.84        7.28      0.83 o
   3   2  18        0.47        3.50      0.87 o
   4   2  18        0.22        3.32      0.89 o
  -4   3  18       11.81       11.77      0.96 o
  -3   3  18       41.02       40.12      1.46 o
  -2   3  18       38.40       32.40      1.23 o
  -1   3  18      128.09      134.83      2.57 o
   0   3  18       16.79       20.96      0.87 o
   1   3  18        2.63        2.42      0.55 o
   2   3  18        4.11        4.82      0.73 o
   3   3  18        6.11        7.93      1.09 o
   4   3  18        3.84        6.58      1.23 o
  -3   4  18        0.05        1.49      0.36 o
  -2   4  18       58.95       53.78      1.59 o
  -1   4  18      151.72      134.58      2.45 o
   0   4  18       61.80       56.92      3.11 o
   1   4  18        2.01        3.91      1.00 o
   2   4  18        0.02        1.63      0.53 o
   3   4  18       42.27       43.47      2.00 o
  -3   5  18        5.19        6.85      0.81 o
  -2   5  18        5.02        8.93      1.41 o
  -1   5  18       31.85       28.62      1.34 o
   0   5  18       11.90       12.55      1.01 o
   1   5  18       73.99       76.83      2.24 o
   2   5  18        0.33        2.33      0.57 o
   3   5  18        0.26        3.98      0.78 o
  -3   6  18        4.40        6.35      0.67 o
  -2   6  18        4.22        5.03      0.57 o
  -1   6  18        0.94        1.80      0.46 o
   0   6  18        3.71        2.61      0.58 o
   1   6  18        0.00        2.51      0.53 o
   2   6  18        0.79        3.08      0.49 o
   3   6  18        0.58        2.22      0.93 o
  -2   7  18        2.72        4.40      0.59 o
  -1   7  18        1.77        3.37      0.60 o
   0   7  18       94.81       78.37      2.39 o
   1   7  18       15.58       22.73      1.33 o
   2   7  18       23.62       29.38      2.14 o
  -2   8  18       14.44       16.71      1.48 o
  -1   8  18        2.45        4.28      0.65 o
   0   8  18        0.35        2.95      0.64 o
   1   8  18        0.64        2.28      0.82 o
   2   8  18        7.21       12.80      1.09 o
  -1   9  18        0.03        2.28      0.48 o
   0   9  18       38.59       36.99      1.71 o
   1   9  18        1.98        7.11      1.06 o
  -4   1  19       23.97       32.41      1.40 o
  -3   1  19        8.12        9.49      0.79 o
  -2   1  19        2.37        5.42      0.58 o
  -1   1  19        0.10        0.83      0.36 o
   0   1  19        2.80        4.37      0.56 o
   1   1  19       22.56       28.66      1.07 o
   2   1  19        6.07       10.30      2.39 o
   3   1  19        0.12        0.93      1.13 o
  -4   2  19        1.96        4.60      0.56 o
  -3   2  19        1.55        2.76      0.43 o
  -2   2  19        0.54        2.04      0.38 o
  -1   2  19       41.86       44.69      1.53 o
   0   2  19        6.39       10.22      0.81 o
   1   2  19       18.38       21.80      1.21 o
   2   2  19       14.43       16.83      1.24 o
   3   2  19        8.04       10.10      1.37 o
  -3   3  19        0.91        3.93      0.53 o
  -2   3  19       28.63       27.78      1.13 o
  -1   3  19       12.04       14.54      0.94 o
   0   3  19        7.01        7.19      0.77 o
   1   3  19        1.56        6.00      1.16 o
   2   3  19        1.67        2.83      0.58 o
   3   3  19       14.37       19.02      1.47 o
  -3   4  19        3.17        5.10      0.59 o
  -2   4  19       66.77       63.12      2.01 o
  -1   4  19      116.68       99.07      2.11 o
   0   4  19        2.81        5.96      0.70 o
   1   4  19       34.27       29.44      1.79 o
   2   4  19        6.74       10.06      1.04 o
   3   4  19       10.96       13.76      1.72 o
  -3   5  19        1.95        2.66      0.51 o
  -2   5  19        0.11        1.91      0.43 o
  -1   5  19       60.25       63.07      2.05 o
   0   5  19        4.80        7.00      0.80 o
   1   5  19        5.31        9.88      1.23 o
   2   5  19        5.66        7.55      0.95 o
   3   5  19        0.16        2.89      0.59 o
  -3   6  19       20.82       21.51      1.31 o
  -2   6  19        0.11        1.89      0.85 o
  -1   6  19        6.89        7.06      0.81 o
   0   6  19       22.22       25.39      1.31 o
   1   6  19      148.30      128.92      3.14 o
   2   6  19       27.17       25.06      2.04 o
  -2   7  19       26.97       30.02      1.46 o
  -1   7  19        1.21        2.58      0.52 o
   0   7  19        8.59       10.84      1.00 o
   1   7  19        0.94        5.11      0.69 o
   2   7  19        5.23        9.70      2.08 o
  -1   8  19        3.24        4.96      0.91 o
   0   8  19       21.83       27.77      1.45 o
   1   8  19        1.36        6.12      0.79 o
  -3   0  20        3.87        8.15      1.07 o
  -2   0  20       77.82       69.58      2.61 o
  -1   0  20       11.34       13.32      1.57 o
   0   0  20        1.96        5.28      0.98 o
   1   0  20       46.90       39.33      1.85 o
   2   0  20       11.29       10.60      1.99 o
   3   0  20        0.96        2.69      1.00 o
  -3   1  20        4.59        4.63      0.58 o
  -2   1  20        2.78        3.99      0.51 o
  -1   1  20        4.33        6.53      0.75 o
   0   1  20        7.85       12.02      0.85 o
   1   1  20        0.01        1.28      0.53 o
   2   1  20       50.03       40.57      2.32 o
   3   1  20        2.01        2.86      1.55 o
  -3   2  20        1.20        4.38      0.54 o
  -2   2  20       22.37       23.52      1.42 o
  -1   2  20        8.47       11.67      0.90 o
   0   2  20        2.66        5.81      0.87 o
   1   2  20       19.54       24.03      1.30 o
   2   2  20       70.08       60.54      2.87 o
   3   2  20        4.20        7.92      1.25 o
  -3   3  20        0.60        1.87      0.42 o
  -2   3  20        3.73        4.56      0.61 o
  -1   3  20       32.27       34.15      1.38 o
   0   3  20       96.77      100.53      3.39 o
   1   3  20       64.54       65.69      2.65 o
   2   3  20       20.98       22.49      1.49 o
   3   3  20        2.32        5.68      0.84 o
  -3   4  20        2.68        4.26      0.56 o
  -2   4  20       45.13       42.97      1.66 o
  -1   4  20        6.51       11.87      1.21 o
   0   4  20      121.99      117.77      3.63 o
   1   4  20       19.48       20.52      1.69 o
   2   4  20       13.65       20.39      1.47 o
   3   4  20        1.94        5.11      0.85 o
  -3   5  20        0.73        1.40      0.86 o
  -2   5  20        0.56        2.78      0.52 o
  -1   5  20        6.46        8.73      0.84 o
   0   5  20        6.90       10.99      1.12 o
   1   5  20       68.54       69.77      2.91 o
   2   5  20        3.48        5.12      0.99 o
  -2   6  20       12.24       10.79      1.23 o
  -1   6  20        4.56        6.22      1.13 o
   0   6  20       13.93       18.29      1.42 o
   1   6  20       34.49       33.15      2.60 o
   2   6  20       10.50       12.52      3.40 o
  -2   7  20        6.53       10.48      2.02 o
  -1   7  20       13.28       17.35      1.25 o
   0   7  20        4.35        8.21      1.16 o
   1   7  20        0.26        3.57      0.58 o
   0   8  20        3.85        9.50      0.94 o
  -3   1  21       38.07       42.24      1.55 o
  -2   1  21        4.20        4.81      0.55 o
  -1   1  21        0.16        1.72      0.51 o
   0   1  21       48.00       56.35      2.04 o
   1   1  21        2.58        7.41      0.80 o
   2   1  21       13.20       19.88      1.78 o
   3   1  21        1.24        8.79      1.77 o
  -3   2  21        0.21        2.81      0.51 o
  -2   2  21        9.73       12.56      1.59 o
  -1   2  21       96.37       94.72      2.40 o
   0   2  21        0.54        2.67      0.66 o
   1   2  21       22.24       19.82      2.26 o
   2   2  21        0.21        2.24      0.55 o
   3   2  21        4.61        4.89      1.11 o
  -3   3  21        6.62        9.68      0.83 o
  -2   3  21        0.14        1.27      0.48 o
  -1   3  21        4.59        7.24      1.23 o
   0   3  21       73.96       74.24      2.78 o
   1   3  21        0.21        2.19      1.10 o
   2   3  21        0.36        3.51      0.64 o
   3   3  21        4.24       11.17      1.53 o
  -2   4  21        0.36        2.21      0.46 o
  -1   4  21        0.46        2.11      0.61 o
   0   4  21       53.12       52.47      2.37 o
   1   4  21       59.38       65.21      3.43 o
   2   4  21        0.01        2.87      0.91 o
  -2   5  21        0.39        2.03      0.92 o
  -1   5  21        1.90        2.85      0.71 o
   0   5  21       38.42       41.76      1.73 o
   1   5  21        0.05        3.33      1.07 o
   2   5  21       18.85       20.52      1.86 o
  -2   6  21       13.38       20.34      1.55 o
  -1   6  21        2.14        5.00      0.71 o
   0   6  21        4.34        4.59      1.10 o
   1   6  21        0.28        1.74      0.67 o
  -1   7  21       25.96       25.75      1.37 o
   0   7  21        8.56       11.12      1.27 o
   1   7  21       10.79       18.29      1.78 o
  -3   0  22       10.34       17.14      1.56 o
  -2   0  22       17.55       19.77      1.76 o
  -1   0  22        0.12        3.41      0.82 o
   0   0  22       18.72       24.50      1.91 o
   1   0  22        4.60        8.15      1.55 o
   2   0  22       16.57       28.27      3.19 o
  -3   1  22       20.64       26.10      1.24 o
  -2   1  22        0.08        2.45      0.82 o
  -1   1  22      134.30      126.29      3.74 o
   0   1  22        2.24        7.81      0.84 o
   1   1  22        6.32       11.25      1.80 o
   2   1  22        0.14        3.88      0.82 o
  -2   2  22       10.77       16.76      1.16 o
  -1   2  22        7.86       11.27      1.06 o
   0   2  22        3.31        3.95      0.98 o
   1   2  22       46.75       47.09      2.25 o
   2   2  22        0.25        3.30      0.63 o
  -2   3  22       12.25       15.48      1.13 o
  -1   3  22       15.65       17.87      1.08 o
   0   3  22       19.64       25.65      1.68 o
   1   3  22      120.66      114.05      3.73 o
   2   3  22       51.19       45.71      2.96 o
  -2   4  22        1.52        3.33      1.03 o
  -1   4  22       14.81       15.33      1.39 o
   0   4  22        1.44        4.27      0.84 o
   1   4  22        0.99        4.52      0.88 o
   2   4  22       41.76       54.50      2.72 o
  -2   5  22        0.00        2.40      0.66 o
  -1   5  22        1.73        4.83      1.25 o
   0   5  22       57.40       60.63      2.68 o
   1   5  22       31.40       30.51      1.99 o
  -1   6  22        0.06        2.18      0.68 o
   0   6  22       10.49       11.85      1.06 o
   1   6  22       27.81       29.67      1.97 o
  -2   1  23        0.27        1.65      0.51 o
  -1   1  23        6.91       13.49      1.17 o
   0   1  23       11.35       14.72      1.14 o
   1   1  23        2.93        4.60      0.77 o
   2   1  23        3.25        5.62      1.93 o
  -2   2  23        7.17       10.02      1.20 o
  -1   2  23        0.73        5.28      0.78 o
   0   2  23        2.27        6.60      1.26 o
   1   2  23        5.33       10.33      1.18 o
   2   2  23        4.72        8.68      1.23 o
  -2   3  23        0.23        2.12      0.69 o
  -1   3  23        1.84        3.85      1.12 o
   0   3  23       48.21       51.99      3.21 o
   1   3  23        0.73        4.67      0.91 o
   2   3  23        1.92        2.53      0.93 o
  -1   4  23        8.72       10.61      1.17 o
   0   4  23       31.80       36.79      3.37 o
   1   4  23       16.04       22.78      1.85 o
  -1   5  23        8.37        8.23      1.18 o
   0   5  23        0.72        2.81      0.66 o
   1   5  23       18.65       16.28      1.64 o
  -1   0  24        0.34        2.49      0.86 o
   0   0  24       35.46       45.23      2.79 o
  -1   1  24        6.80       11.07      1.10 o
   0   1  24        3.22        7.63      1.34 o
  -1   2  24        0.09        4.26      0.67 o
   0   2  24        0.01        2.99      0.86 o
   1   2  24        6.99       11.80      1.26 o
  -1   3  24        1.72        3.71      1.04 o
   0   3  24        9.81       18.32      2.13 o
   1   3  24        3.02        5.53      1.31 o
   0   4  24        0.32        3.21      1.02 o
   0   1  25        2.06        7.28      1.28 o
 
